# Supplementary material for: Transcriptome-wide mapping of small ribosomal subunits elucidates scanning mechanisms of translation initiation in the mammalian brain
Source: Commun Biol. 2025 Sep 30;8:1399. doi: 10.1038/s42003-025-08804-3 (PMC12484607; doi:10.1038/s42003-025-08804-3)
Supplement: Supplementary file 3 — Supplementary Data 1 [file 42003_2025_8804_MOESM3_ESM.xlsx]

## Sheet: data for supp fig 1a
	The following four tabs are the source files for polysome profiles related to supplementary figure 1a. The files were generated using the TRIAX software associated with BioComp polysome profiler

## Sheet: 15.08.2024 DG untreated
FlowCell Text Data File: 15.08.2024 DG untreated.csv
Software Version: 1.13A
Date: 2024-08-15
Time: 16:26:32
User: Preeti2
Experiment name:
Rotor Manufacturer: Beckman
Rotor Model: SW41Ti
Speed: 40 rpm
Gradient: Sucrose 10.0% to 50.0% v/v
Time: 2
w2t: x 10^0
Sample Volume: 0.5 ml
Number of Tubes: 6
Volume displaced/mm: 0.143 ml/mm
Temperature: 4.0 deg C
Sensitivity: 4
Sample Interval: 60 ms
LED1 On Time: 5 ms
Samples/mm: 55.56
Scan Speed: 0.30 mm/sec
Scan Distance: 78.3 mm
Upper Limit to Zero Distance: 43.90 mm
Channel A Wavelength: 260.0 nm
Calibration: test 0.0 mM; OD_chanA = 2.200; OD_chanB = 3.070
Samples / sec: 17 Hz
Distance: 5.22 mm
Number: 15
Dead Volume: 0.21 ml
Total Distance: 78.30 mm
Sample A Zero: 846664.7
Source A Zero: 691919.0
Data Columns:
Sample	Source	Position(mm)	Absorbance	Fraction Number	Fraction Volume(ml)
617952	692766	0	0.302894
766616	692117	0.01	0.094308
754446	692338	0.04	0.109852
732002	692225	0.06	0.138528
541344	692387	0.08	0.432866
465865	692434	0.1	0.584552
766746	692776	0.11	0.095052
756362	692300	0.13	0.107382
747562	692512	0.15	0.118833
738986	692736	0.17	0.130157
733727	692428	0.19	0.136558
731901	692673	0.2	0.139278
730997	692221	0.23	0.139836
731665	692467	0.24	0.139302
732440	692325	0.26	0.138094
733351	692156	0.28	0.136672
735299	692741	0.3	0.134944
736264	692435	0.31	0.133268
737609	692419	0.33	0.131502
738648	692196	0.35	0.129849
740341	692616	0.37	0.128242
741407	692550	0.39	0.126777
742552	692601	0.4	0.125373
742978	692096	0.42	0.124129
744681	692695	0.44	0.12277
745480	692617	0.45	0.121639
746647	692818	0.48	0.120423
747203	692608	0.49	0.119423
747534	692214	0.51	0.118458
748646	692609	0.53	0.117584
748957	692312	0.55	0.116778
749482	692369	0.56	0.116189
750096	692431	0.58	0.115493
750734	692630	0.6	0.114956
750727	692180	0.62	0.114345
751202	692275	0.64	0.113873
751687	692463	0.65	0.113516
751778	692235	0.68	0.113087
752210	692364	0.69	0.112717
752625	692430	0.71	0.112282
752760	692308	0.73	0.111943
753647	692871	0.74	0.111595
753661	692662	0.76	0.11129
753769	692592	0.78	0.111057
753743	692389	0.8	0.11081
754191	692608	0.82	0.110545
754456	692687	0.83	0.110319
755006	693074	0.85	0.110157
754987	692912	0.87	0.109958
755285	693126	0.89	0.109876
755090	692798	0.91	0.109671
755201	692894	0.93	0.109663
754991	692569	0.94	0.109481
755656	692480	0.96	0.10852
757479	692157	0.98	0.105779
761229	692543	1	0.101606
755484	692518	1.02	0.108789
334859	692319	1.03	0.825564
180491	692422	1.05	1.188
690021	692300	1.07	0.195299
802473	692434	1.09	0.051347
797925	693259	1.11	0.05786
793522	692912	1.12	0.062631
788748	692655	1.14	0.068004
785392	692693	1.16	0.072102
782555	692468	1.17	0.075229
780031	692286	1.2	0.078048
778063	692499	1.21	0.08074
776138	692247	1.23	0.082748
774972	692452	1.25	0.084458
774036	692517	1.27	0.085696
773490	692816	1.28	0.086778
772740	692796	1.31	0.087672
771700	692389	1.32	0.088394
771677	692826	1.34	0.089023
771185	692694	1.36	0.089448
770485	692407	1.37	0.089917
770418	692656	1.39	0.090342
770049	692632	1.41	0.090765
769225	692193	1.43	0.09118
769577	692787	1.45	0.091561
769178	692755	1.47	0.09201
768703	692587	1.48	0.092367
767928	692198	1.5	0.092792
767913	692428	1.52	0.093127
767231	692108	1.54	0.093533
767116	692225	1.57	0.093836
766586	692420	1.59	0.094762
766514	692692	1.61	0.095225
765645	692182	1.63	0.095603
765473	692417	1.65	0.09614
765172	692426	1.66	0.096527
764613	692300	1.68	0.097049
764838	692768	1.7	0.097412
764309	692607	1.72	0.09785
763782	692462	1.74	0.098307
763507	692567	1.76	0.098794
762984	692390	1.77	0.099203
762784	692562	1.79	0.099689
762359	692530	1.81	0.100176
762422	692841	1.82	0.100525
761911	692643	1.85	0.100891
761363	692480	1.86	0.101352
760960	692335	1.88	0.101657
760744	692495	1.9	0.102147
760397	692516	1.91	0.102611
760062	692465	1.93	0.10296
759784	692425	1.95	0.103254
759333	692332	1.97	0.103691
759182	692429	1.99	0.104014
758904	692459	2	0.104404
758613	692404	2.02	0.104694
758568	692576	2.04	0.104987
758221	692517	2.06	0.105342
757831	692353	2.08	0.105606
757884	692632	2.1	0.105923
757723	692775	2.11	0.106323
756989	692379	2.13	0.106701
756414	692083	2.15	0.107018
756590	692442	2.17	0.10729
756081	692231	2.19	0.107641
756116	692552	2.2	0.108039
755789	692351	2.22	0.108174
755651	692346	2.24	0.108342
755361	692263	2.26	0.108593
755255	692413	2.28	0.108933
754874	692168	2.3	0.109077
754978	692357	2.31	0.109206
754662	692240	2.33	0.109444
754782	692429	2.35	0.109552
754955	692672	2.37	0.109668
754877	692730	2.39	0.109847
754448	692474	2.41	0.110036
754551	692686	2.42	0.110198
754542	692762	2.44	0.110314
754283	692661	2.45	0.110502
753700	692341	2.48	0.110799
753870	692585	2.49	0.11092
753611	692390	2.51	0.110979
753920	692739	2.53	0.111068
753049	692046	2.54	0.111216
753522	692486	2.56	0.111223
753345	692402	2.58	0.111332
753564	692680	2.61	0.111437
753333	692558	2.62	0.111562
752953	692436	2.63	0.111875
753573	692827	2.65	0.111628
754367	692681	2.67	0.110423
754597	692600	2.69	0.110021
759858	692600	2.71	0.103401
569086	692730	2.73	0.383767
170573	692627	2.74	1.22841
505324	692719	2.76	0.502351
803842	692329	2.78	0.049589
806800	692465	2.8	0.046297
804741	692271	2.82	0.048451
802264	692262	2.83	0.051358
798994	692129	2.85	0.055045
796768	692548	2.87	0.058263
794303	692552	2.9	0.061206
792030	692607	2.91	0.063999
789367	692192	2.92	0.066625
787418	692214	2.94	0.069001
785709	692256	2.96	0.07112
783884	692022	2.98	0.073007
782802	692257	3	0.07464
781790	692459	3.02	0.076146
780580	692315	3.03	0.077419
779829	692555	3.05	0.078663
778690	692298	3.07	0.079699
777940	692275	3.09	0.080583
777439	692422	3.11	0.081397
776672	692332	3.13	0.082211
776037	692332	3.14	0.082988
776096	692931	3.16	0.083738
775059	692416	3.17	0.084302
774583	692518	3.2	0.085026
773892	692312	3.22	0.085592
773317	692307	3.24	0.086291
772977	692404	3.25	0.086843
772489	692399	3.26	0.087436
772014	692353	3.28	0.087958
771970	692666	3.3	0.088442
771961	693053	3.33	0.088984
771143	692682	3.34	0.089483
770641	692666	3.36	0.090081
769975	692444	3.37	0.090598
769640	692584	3.39	0.091204
769472	692812	3.42	0.091725
769140	692839	3.43	0.092173
769024	693097	3.45	0.09267
768278	692743	3.46	0.093108
767730	692629	3.48	0.09363
767535	692793	3.5	0.094097
767434	693028	3.53	0.094545
766620	692592	3.54	0.094956
766608	692901	3.55	0.095395
766249	692906	3.57	0.095848
765505	692468	3.59	0.096171
764970	692324	3.62	0.096638
764830	692561	3.63	0.097138
764320	692340	3.65	0.097469
764329	692613	3.66	0.097833
763710	692309	3.68	0.098186
763690	692471	3.7	0.098434
763079	692208	3.72	0.098834
762885	692261	3.74	0.099149
762680	692311	3.76	0.099474
762558	692344	3.77	0.099672
762639	692637	3.79	0.099973
762145	692401	3.8	0.100266
761519	691975	3.83	0.100462
761688	692431	3.85	0.100878
761274	692190	3.86	0.101064
761143	692233	3.88	0.101287
760915	692234	3.89	0.101574
760658	692189	3.91	0.101834
760505	692232	3.94	0.102085
760896	692713	3.96	0.102257
760671	692688	3.97	0.102504
760155	692392	3.99	0.102743
760012	692425	4	0.102968
759768	692398	4.02	0.103236
759704	692498	4.05	0.103454
759192	692201	4.06	0.103688
758990	692162	4.08	0.103888
759061	692423	4.09	0.104158
758809	692301	4.11	0.104306
758972	692528	4.14	0.104414
758616	692272	4.16	0.104508
758353	692226	4.17	0.104775
758328	692253	4.18	0.104844
758283	692321	4.2	0.104994
757757	691996	4.22	0.105208
758331	692572	4.25	0.105279
757756	692128	4.26	0.105391
758053	692520	4.27	0.105557
757899	692410	4.29	0.105599
758150	692671	4.31	0.105643
758124	692746	4.34	0.105779
757654	692413	4.35	0.105911
757906	692645	4.37	0.105914
757770	692711	4.38	0.106175
757393	692357	4.4	0.106163
757061	692171	4.42	0.106324
757144	692384	4.45	0.106513
756998	692364	4.46	0.106669
757118	692541	4.48	0.106762
756918	692420	4.49	0.106847
756808	692475	4.51	0.107061
756959	692646	4.52	0.107106
756245	691980	4.55	0.107089
756733	692436	4.57	0.107102
756624	692313	4.59	0.10707
756671	692378	4.6	0.1071
756618	692276	4.62	0.107026
756824	692540	4.63	0.10713
756190	691975	4.66	0.107151
756645	692365	4.68	0.107115
756689	692359	4.69	0.107051
757062	692656	4.71	0.10699
756837	692410	4.72	0.106935
756755	692380	4.74	0.106997
756633	692171	4.77	0.106863
756764	692296	4.79	0.10687
753976	692481	4.8	0.110642
709454	692408	4.81	0.168753
616947	692592	4.83	0.304238
587785	692638	4.85	0.351762
627017	692778	4.88	0.288704
673205	692647	4.89	0.219571
719520	693162	4.91	0.156286
733430	692602	4.92	0.137185
772859	692795	4.94	0.087525
576627	692885	4.96	0.37099
71061	692676	4.98	2.05709
53878	692612	5	2.42109
62100	692758	5.02	2.22715
61166	692671	5.03	2.24694
60730	692378	5.05	2.25586
60638	692702	5.06	2.2585
60136	692262	5.09	2.26873
58317	692403	5.11	2.31041
57649	692204	5.13	2.32574
57644	692297	5.14	2.32604
57441	692187	5.16	2.33066
57560	692760	5.17	2.32896
57252	692816	5.2	2.33644
56992	692340	5.22	2.34176
56208	692599	5.24	2.36146	1	0.743
55631	692351	5.25	2.37534
55115	692296	5.26	2.3883
54111	692023	5.29	2.41373
53620	692197	5.31	2.42708
52712	692031	5.33	2.45126
52551	691875	5.34	2.45535
52192	692331	5.35	2.46624
52533	692434	5.37	2.45702
52203	692145	5.4	2.46555
52816	692190	5.42	2.44875
53926	692102	5.43	2.41877
55091	692324	5.45	2.38897
54216	692164	5.46	2.41127
53132	692215	5.48	2.44022
52224	692182	5.51	2.46504
50719	692131	5.52	2.50774
49451	692337	5.54	2.54584
47507	692332	5.56	2.60666
46874	692399	5.57	2.62748
48052	692564	5.59	2.58973
48302	692214	5.62	2.58106
48896	692535	5.63	2.56325
49552	692240	5.65	2.54258
51543	692152	5.67	2.4841
52758	692181	5.68	2.45032
52972	692204	5.7	2.44453
53825	692391	5.72	2.42203
55275	692083	5.74	2.3838
56325	691961	5.76	2.35729
55951	692141	5.77	2.36691
54845	692479	5.79	2.39559
54415	692371	5.81	2.4065
55314	691979	5.83	2.3826
56322	692504	5.85	2.35845
56811	692461	5.87	2.34639
57591	692177	5.88	2.32707
58485	692097	5.89	2.3059
58436	692287	5.92	2.30741
59151	692032	5.94	2.29045
60139	692394	5.96	2.26892
59773	692399	5.97	2.2771
57769	692476	5.99	2.32343
56153	692560	6	2.36274
55389	692216	6.03	2.38118
55230	692018	6.05	2.38481
53813	692297	6.07	2.42216
51388	692575	6.08	2.4894
49023	692365	6.1	2.55897
46834	692704	6.11	2.62948
44655	692397	6.14	2.70358
44098	692392	6.16	2.72362
44249	692502	6.17	2.7184
44294	692332	6.19	2.71638
44182	692587	6.21	2.72102
43998	692454	6.22	2.72741
44180	692646	6.25	2.72123
44637	692517	6.26	2.7045
45620	692500	6.28	2.66999
46467	692566	6.3	2.64138
47342	692398	6.31	2.61215
48397	692760	6.33	2.57927
48908	692444	6.35	2.56268
48970	692583	6.37	2.56107
48654	692406	6.39	2.57047
48402	692171	6.41	2.57782
48263	692398	6.42	2.58269
48248	692130	6.45	2.58257
48200	692411	6.46	2.5847
48003	692271	6.48	2.59063
48104	692202	6.5	2.58728
48434	691993	6.51	2.57643
48807	692110	6.53	2.56507
49109	692193	6.55	2.55595
49125	692383	6.57	2.55588
49234	692379	6.59	2.55254
49366	692383	6.6	2.54852
49118	692171	6.62	2.55563
48702	692183	6.64	2.56849
48562	692314	6.66	2.57313
48851	692527	6.68	2.56462
49505	692382	6.7	2.54431
50034	692057	6.71	2.52773
50588	692795	6.73	2.51298
51140	692502	6.75	2.49635
52100	692386	6.77	2.46892
52936	692615	6.79	2.44637
53594	692619	6.8	2.42864
54384	692187	6.82	2.40693
55245	692308	6.84	2.38502
55867	692369	6.86	2.36947
56196	692294	6.88	2.36114
56616	692619	6.89	2.35146
57004	692357	6.91	2.3415
57269	692345	6.93	2.33509
57442	692283	6.95	2.33083
57343	692230	6.96	2.33309
57329	692119	6.99	2.33321
57445	692490	7	2.33117
57423	692090	7.02	2.3309
57572	692212	7.04	2.32759
57537	692113	7.05	2.32823
57282	691999	7.07	2.3341
56976	692264	7.09	2.342
56887	692054	7.11	2.34373
56829	692525	7.13	2.34608
56719	692139	7.15	2.34799
56536	692236	7.16	2.35265
56292	692697	7.17	2.35958
55988	692422	7.2	2.36656
55748	692303	7.22	2.37231
55540	692440	7.24	2.37782
55421	692361	7.25	2.38066
55312	692209	7.27	2.38311
55147	692591	7.29	2.38808
54961	692773	7.31	2.39321
54862	692909	7.33	2.39603
54706	692671	7.34	2.39956
54597	692623	7.36	2.40228
54444	692698	7.38	2.40641
54318	692462	7.4	2.40921
54365	692533	7.42	2.40813
54374	692494	7.43	2.40782
54278	692572	7.45	2.41048
54261	692671	7.47	2.41113
54182	692349	7.49	2.41254
54187	692517	7.51	2.41275
54027	692483	7.52	2.41689
54014	692392	7.54	2.41704
54027	692661	7.56	2.41725
53915	692656	7.58	2.4202
54002	692685	7.6	2.41796
54055	692389	7.62	2.41596
54206	692317	7.63	2.41184
54195	692438	7.65	2.41238
54184	692417	7.67	2.41262
54253	692335	7.68	2.41065
54366	692408	7.7	2.40785
54484	692800	7.72	2.40558
54597	692219	7.74	2.40146
54603	692013	7.76	2.40088
54698	692149	7.78	2.39871
54755	692251	7.79	2.39744
54885	692498	7.81	2.3946
54914	692203	7.83	2.39325
55017	692471	7.85	2.39116
55105	692423	7.87	2.38881
55248	692166	7.88	2.38465
55370	692201	7.9	2.38163
55502	692213	7.92	2.37832
55728	692517	7.94	2.37324
55876	692204	7.96	2.36891
56135	692233	7.98	2.36253
56312	692028	7.99	2.35774
56558	692256	8.01	2.35216
56733	692201	8.03	2.34777
56954	692213	8.05	2.34243
57213	692160	8.07	2.33607
57392	692173	8.08	2.33181
57587	692282	8.1	2.32737
57838	692284	8.12	2.32142
58130	692408	8.13	2.31479
58395	692032	8.16	2.30786
58660	691586	8.17	2.30085
58988	692088	8.19	2.29429
59293	692307	8.21	2.28776
59509	691960	8.22	2.28219
59796	691787	8.24	2.2754
60227	692197	8.26	2.26659
60574	692150	8.28	2.25884
60883	692138	8.3	2.25206
61198	692091	8.32	2.24514
61706	692513	8.33	2.23504
62171	692246	8.35	2.22468
62560	692363	8.37	2.21675
62981	692362	8.39	2.20801
63422	692105	8.41	2.19848
63871	692169	8.42	2.18948
64294	692416	8.44	2.18145
64806	692573	8.46	2.17157
65277	692199	8.48	2.16165
65791	692383	8.5	2.15203
66243	692162	8.51	2.14297
66797	692266	8.53	2.13267
67429	692274	8.55	2.1209
68039	692143	8.57	2.10945
68657	692107	8.59	2.09818
69285	692262	8.61	2.08724
69922	692007	8.62	2.07557
70618	692419	8.64	2.06423
71376	692237	8.66	2.05097
71956	692163	8.67	2.0411
72757	692453	8.7	2.02834
73369	691977	8.71	2.01754
74098	692031	8.73	2.00592
74959	692227	8.75	1.99266
75829	692302	8.77	1.97929
76459	692334	8.78	1.96973
77296	692429	8.8	1.9573
78232	692039	8.82	1.94283
79132	692156	8.84	1.92998
79917	692120	8.86	1.91874
80773	692155	8.87	1.9068
81656	691909	8.89	1.89424
82522	692040	8.91	1.88272
83529	692445	8.93	1.86997
84809	692767	8.95	1.8538
85721	692578	8.96	1.84187
86627	692350	8.98	1.83015
87891	692226	9	1.81442
89166	692428	9.02	1.7994
90196	692237	9.04	1.78699
91381	692753	9.05	1.77409
92539	692276	9.07	1.76027
93779	692494	9.09	1.74685
95000	692772	9.11	1.73401
96228	692177	9.13	1.72007
97430	692008	9.15	1.7073
98529	692405	9.16	1.69664
99460	691935	9.18	1.68659
100600	692119	9.2	1.67558
101922	692691	9.21	1.66356
103277	692459	9.24	1.65034
104704	692600	9.25	1.63726
106188	692728	9.27	1.62393
107594	692367	9.29	1.61091
109101	692406	9.3	1.59782
110678	692340	9.32	1.58429
112207	692243	9.34	1.57141
113631	692639	9.36	1.56031
114982	692466	9.38	1.54926
116717	692508	9.41	1.53572
119600	692586	9.43	1.51391
121167	692044	9.45	1.50167
122884	692554	9.47	1.48992
124592	692363	9.49	1.47762
126748	692824	9.5	1.46334
128755	692613	9.52	1.44961
130638	692178	9.54	1.43674
132362	692200	9.56	1.42572
134033	692333	9.58	1.41539
135503	691908	9.59	1.40582
136810	691926	9.61	1.39792
138076	692091	9.63	1.39055
139447	692247	9.65	1.38267
140858	692094	9.67	1.37432
142702	692260	9.69	1.36403
144792	692239	9.7	1.35238
146569	692104	9.72	1.34255
148282	692194	9.74	1.3335
150309	692081	9.75	1.32275
152945	692344	9.78	1.30957
155010	692189	9.79	1.2991
156503	692310	9.81	1.29193
158068	692211	9.83	1.28427
159631	692284	9.84	1.27693
161638	692248	9.86	1.26754
164065	692673	9.88	1.25692
166536	692315	9.9	1.24552
168785	692232	9.92	1.23564
171067	692327	9.94	1.22601
173756	692451	9.95	1.21493
176350	692033	9.97	1.20394
178772	692663	9.99	1.19495
181031	692791	10.01	1.18628
183009	692186	10.03	1.17811
185115	692173	10.18	1.17019
187329	691956	10.2	1.16181
205216	692166	10.21	1.10127
207092	692112	10.23	1.09534
208876	692153	10.24	1.08986
211157	692007	10.26	1.08278
213759	692001	10.28	1.07499
216376	692277	10.29	1.06757
219225	692350	10.32	1.05944
222590	692424	10.33	1.05005
225977	692480	10.35	1.0408
228446	692188	10.37	1.03391
230889	692193	10.38	1.02746
233332	692082	10.4	1.02102
235351	692322	10.42	1.01606
237291	692312	10.44	1.01115
239855	692405	10.46	1.00485	2	0.745
242183	692115	10.49	0.998906
246160	692225	10.51	0.989465
248816	692108	10.53	0.983135
251547	692129	10.55	0.976854
253730	692206	10.57	0.97196
255873	691922	10.58	0.966926
258247	692077	10.6	0.961809
260606	692147	10.62	0.956731
263233	691959	10.64	0.950946
265861	692109	10.66	0.945521
267910	692649	10.67	0.941689
269394	692431	10.69	0.938457
271312	692124	10.71	0.934302
274157	692026	10.73	0.928504
276259	691750	10.75	0.924121
278699	691948	10.77	0.919503
281814	691806	10.78	0.913395
285288	692299	10.8	0.907211
287747	692069	10.82	0.902462
290417	692296	10.83	0.897741
293500	692279	10.86	0.892164
295875	692496	10.88	0.888104
298297	692218	10.89	0.883643
300809	692198	10.91	0.879276
303347	691809	10.92	0.874648
306354	692099	10.94	0.869797
309676	692257	10.96	0.864408
313460	692403	10.99	0.858356
316457	692184	11	0.853401
319745	692499	11.02	0.848451
322816	692240	11.03	0.843503
325592	692403	11.05	0.839378
327506	691914	11.07	0.836139
329941	692019	11.11	0.832574
334968	692242	11.12	0.825352
337574	692249	11.14	0.821599
340862	692016	11.16	0.816762
343751	692209	11.18	0.812847
346761	692256	11.2	0.808718
350127	691965	11.21	0.803932
353566	692139	11.23	0.799437
356536	692380	11.25	0.795673
359298	692390	11.27	0.792073
361871	692352	11.29	0.788727
364115	692360	11.31	0.785866
366094	691994	11.32	0.783119
369021	692304	11.34	0.779661
371251	692493	11.36	0.777025
373146	692157	11.37	0.774478
375383	692106	11.4	0.771724
377989	691913	11.42	0.768461
380680	692128	11.43	0.765398
383410	692339	11.45	0.762321
386074	692118	11.47	0.759077
388415	692516	11.48	0.756637
390283	692518	11.5	0.754504
392388	692426	11.53	0.752059
394648	692343	11.54	0.749467
396407	692176	11.56	0.747402
398061	691914	11.57	0.745405
400462	692100	11.59	0.741651
403105	692124	11.61	0.734715
404849	692213	11.63	0.730281
407035	692547	11.65	0.725098
409307	692559	11.66	0.719239
411653	692318	11.68	0.712846
414259	692369	11.7	0.70628
417106	692125	11.72	0.698711
420004	692413	11.74	0.691883
422707	692436	11.75	0.685197
425503	692562	11.77	0.678492
427208	692123	11.79	0.673652
428972	692177	11.81	0.669434
431494	692248	11.83	0.66343
433625	691968	11.85	0.657881
435510	692292	11.86	0.653857
436811	692165	11.88	0.650567
439274	692030	11.9	0.644528
442081	692133	11.91	0.63808
444484	692416	11.94	0.632891
446953	692769	11.96	0.627689
449099	692312	11.97	0.62206
451179	692451	11.99	0.617499
453279	692397	12	0.612632
455311	692013	12.02	0.607455
457102	692439	12.05	0.604049
458105	691845	12.07	0.600914
459932	692057	12.08	0.597139
461975	692298	12.1	0.592947
463888	692360	12.11	0.5888
465591	692269	12.13	0.58491
467083	692231	12.16	0.581578
468994	692030	12.18	0.577102
470968	692089	12.19	0.572895
473785	692506	12.2	0.567419
475786	692522	12.22	0.563142
476273	692247	12.24	0.561694
476467	692186	12.27	0.561189
477648	692064	12.28	0.558486
479378	692173	12.29	0.554963
481406	692001	12.31	0.550413
482840	692240	12.33	0.547739
484181	692537	12.35	0.545355
486104	692069	12.37	0.540641
488821	692082	12.39	0.535002
491244	692189	12.4	0.530145
493198	692116	12.42	0.526016
494592	692414	12.44	0.523594
495524	692426	12.46	0.521707
496337	692378	12.48	0.519978
497249	692136	12.5	0.517767
498930	692592	12.51	0.515021
500138	692022	12.53	0.511746
501867	692064	12.55	0.508323
503740	692225	12.57	0.504798
505419	692201	12.59	0.501408
507475	692219	12.61	0.497342
509482	692669	12.64	0.494022
512206	692387	12.65	0.488246
513573	692254	12.68	0.485373
515234	692127	12.7	0.481943
517105	692690	12.72	0.479119
518343	692603	12.73	0.476592
519960	692404	12.74	0.473179
522319	692287	12.76	0.46847
524845	692292	12.79	0.463644
526907	692075	12.81	0.459405
529243	692249	12.82	0.455231
530902	692461	12.83	0.452408
531996	692627	12.85	0.450591
532992	692702	12.87	0.44883
533620	692182	12.9	0.446904
535209	692393	12.91	0.44424
537182	692381	12.93	0.440551
538971	692319	12.94	0.437146
540633	692455	12.96	0.434273
542091	692558	12.98	0.431738
543195	692356	13.01	0.429421
544269	692559	13.02	0.427747
544554	692116	13.04	0.426589
545686	692165	13.05	0.424593
547349	692749	13.07	0.422405
549137	692636	13.08	0.419001
550824	692326	13.11	0.415508
552602	692217	13.13	0.412151
554255	692254	13.15	0.409239
555898	692354	13.16	0.406446
557455	692409	13.18	0.403751
558425	692691	13.19	0.402431
558655	692322	13.22	0.401494
559703	692133	13.24	0.399366
561654	692361	13.26	0.396246
563026	692319	13.27	0.39377
564408	692128	13.28	0.391071
565925	691900	13.3	0.388089
567497	691757	13.33	0.385142
569901	692474	13.35	0.381988
571976	692422	13.36	0.378324
573203	692163	13.37	0.375839
574110	692318	13.39	0.374499
575020	692255	13.41	0.372846
575723	692123	13.44	0.371453
576812	692080	13.45	0.369527
578335	692224	13.47	0.367132
580034	692273	13.48	0.364311
581826	692393	13.5	0.361443
583903	692355	13.53	0.35788
585361	692404	13.56	0.355495
587650	692280	13.58	0.351479
588301	692210	13.59	0.350291
589280	692112	13.61	0.348517
590694	691994	13.64	0.345994
592441	692080	13.65	0.343214
594373	692159	13.67	0.340129
596025	691987	13.69	0.33716
598058	692233	13.7	0.334168
598971	691907	13.72	0.33221
599758	692179	13.74	0.331308
600068	692110	13.76	0.330703
600703	692270	13.78	0.329893
601390	692121	13.8	0.328562
603022	692348	13.81	0.326227
605055	692259	13.82	0.322804
607408	692403	13.85	0.319208
609654	692353	13.87	0.315525
611753	692107	13.89	0.311816
613781	692434	13.9	0.309042
614446	692432	13.91	0.307981
614425	692047	13.93	0.307471
614650	692322	13.96	0.307502
614699	692295	13.98	0.307386
615892	692648	14	0.305989
617406	692274	14.01	0.303063
619241	692133	14.02	0.299967
621649	692500	14.04	0.296697
623379	692463	14.07	0.293934
624819	692419	14.09	0.291622
625452	692338	14.1	0.29052
625824	692194	14.12	0.289738
626111	692353	14.13	0.289515
625710	691826	14.15	0.289397
626234	692281	14.18	0.289222
627028	692082	14.19	0.287707
628503	692388	14.21	0.285848
629745	692249	14.23	0.28373
631368	692238	14.24	0.281208
632999	692153	14.26	0.278577
634354	692380	14.28	0.276815
634360	691976	14.3	0.276238
634861	692281	14.32	0.275899
634976	692250	14.34	0.275679
634974	691987	14.35	0.275312
635983	692007	14.36	0.273796
637567	692004	14.39	0.271373
639112	691977	14.41	0.268982
640467	692047	14.43	0.267022
641687	692036	14.44	0.265157
642760	692045	14.47	0.263547
643420	692068	14.5	0.262583
643979	691984	14.52	0.261622
644814	691947	14.53	0.260312
645704	692187	14.55	0.259309
646708	692109	14.56	0.257692
648355	692039	14.59	0.255126
650313	692520	14.61	0.252875
651379	692297	14.63	0.250974
652452	692266	14.64	0.249335
653447	692403	14.66	0.248049
653890	692293	14.67	0.247238
654553	692456	14.7	0.246485
654783	692296	14.72	0.24592
655089	692418	14.73	0.245638
655886	692504	14.75	0.24458
656843	692320	14.77	0.242911
657990	692202	14.78	0.241056
659596	692639	14.81	0.239306
660560	692177	14.82	0.237247
661996	692262	14.84	0.235264
662826	692170	14.86	0.233923
663182	692141	14.88	0.233363
663841	692394	14.89	0.232756
663587	692001	14.92	0.232577
663440	692035	14.93	0.232839
664063	692271	14.95	0.232261
664794	692285	14.97	0.231216
666126	692630	14.98	0.229762
667058	692627	14.99	0.228406
667787	692459	15.02	0.227116
668528	692289	15.04	0.225807
669492	692585	15.06	0.224827
670372	692587	15.08	0.223561
670688	692374	15.09	0.222808
671152	692861	15.1	0.222819
671297	692796	15.13	0.22252
671599	692678	15.15	0.221921
672109	692660	15.17	0.221163
673057	692885	15.18	0.220115
673216	692516	15.2	0.219372
673962	692714	15.21	0.218579
674718	692914	15.24	0.217775
675265	692602	15.26	0.216558
676372	692745	15.27	0.215176
676949	692440	15.29	0.213929
677637	692770	15.31	0.213408
677644	692523	15.32	0.213054
678001	692733	15.35	0.212838
677644	692264	15.36	0.212693
678076	692337	15.39	0.21218
678498	691949	15.4	0.211039
679862	692315	15.42	0.209612
681225	692324	15.44	0.207693
682716	692487	15.46	0.205812
683573	692314	15.47	0.204362
684073	692230	15.49	0.20354
684227	692334	15.51	0.203468
683767	692225	15.52	0.203965
683849	692216	15.55	0.203836
684223	692292	15.56	0.203415
685294	692787	15.58	0.202597
685683	692561	15.6	0.201736
686220	692417	15.61	0.200781
687273	692390	15.63	0.199266
688352	692515	15.65	0.197929
689420	692600	15.67	0.196555	3	0.742
689466	692458	15.69	0.196293
689200	692283	15.71	0.196421
689047	692363	15.72	0.196746
689338	692544	15.74	0.196591
689464	692546	15.76	0.196418
690046	692585	15.78	0.19566
690595	692346	15.8	0.194562
691286	692442	15.81	0.193733
692029	692702	15.83	0.19306
692591	692480	15.85	0.19197
693164	692643	15.87	0.191401
693456	692475	15.89	0.190762
693975	692799	15.91	0.190493
693909	692482	15.92	0.190144
694408	692545	15.94	0.18954
694535	692159	15.96	0.188827
695431	692427	15.98	0.18796
696022	692785	16	0.18764
696831	693013	16.01	0.186839
697135	692579	16.03	0.185817
698222	692978	16.05	0.184873
698245	692735	16.06	0.184504
698498	692840	16.09	0.184301
698918	692925	16.1	0.183841
698552	692244	16.12	0.183399
699183	692558	16.14	0.182967
699994	692982	16.15	0.182441
699387	692828	16.17	0.183062
700539	693241	16.19	0.182052
700583	692980	16.21	0.18163
700814	692574	16.23	0.18075
701376	692745	16.25	0.180217
701685	692729	16.26	0.179772
701860	692697	16.28	0.179488
701889	692586	16.31	0.179294
701991	692640	16.32	0.179229
701951	692390	16.34	0.178937
702494	692633	16.35	0.178531
703032	692651	16.37	0.177821
703395	692536	16.39	0.177165
703825	692402	16.41	0.176392
704623	692406	16.43	0.17531
705225	692659	16.44	0.17484
705490	692509	16.46	0.174271
706166	692485	16.48	0.173318
706838	692497	16.5	0.172422
707384	692065	16.52	0.171082
708494	692429	16.54	0.170081
709392	692676	16.55	0.169208
709307	692282	16.57	0.168777
709763	692433	16.59	0.168369
709802	692521	16.6	0.168439
709422	692270	16.63	0.168605
709581	692680	16.64	0.168958
709509	692394	16.66	0.168659
710071	692498	16.68	0.168043
710877	692636	16.7	0.167146
711045	692340	16.71	0.166509
711132	691883	16.73	0.165758
711846	691950	16.75	0.164888
712768	692482	16.77	0.164384
713026	692458	16.79	0.164004
712567	692015	16.8	0.164008
712568	692399	16.82	0.164538
711944	692119	16.84	0.164991
711836	692032	16.86	0.165016
712328	692098	16.88	0.164444
712600	692152	16.89	0.164153
713645	692435	16.91	0.16314
714056	692419	16.93	0.162565
713698	691865	16.95	0.162279
714258	692209	16.97	0.162003
714266	692130	16.99	0.161883
713988	692059	17	0.162158
713715	692127	17.02	0.162619
713745	692258	17.04	0.16276
714096	692248	17.06	0.162275
714461	692248	17.08	0.161785
715195	692543	17.09	0.161209
715567	692445	17.11	0.160575
715435	691998	17.13	0.160132
715722	691983	17.14	0.159727
716280	692153	17.17	0.159215
716670	692532	17.18	0.159218
716659	692566	17.2	0.15928
716393	692116	17.22	0.159013
716754	691965	17.24	0.158321
717253	691942	17.25	0.157622
718080	692341	17.28	0.15707
718344	692269	17.29	0.156618
718434	692184	17.31	0.156381
719006	692665	17.33	0.156284
719821	692736	17.34	0.155296
719926	692423	17.36	0.154724
720320	692199	17.38	0.153889
721141	692455	17.4	0.153152
721525	692321	17.42	0.152457
721979	692318	17.43	0.151851
723243	692683	17.45	0.15068
723727	692491	17.47	0.149774
723609	692237	17.49	0.149579
723481	692284	17.51	0.149813
723821	692657	17.52	0.149879
723737	692399	17.54	0.149634
723662	692227	17.56	0.149495
723568	692152	17.58	0.149516
723394	692110	17.6	0.149688
723837	692257	17.62	0.149305
724494	692305	17.63	0.148503
724913	692098	17.65	0.147663
725444	692191	17.67	0.147091
726363	692584	17.68	0.146422
726209	692166	17.71	0.146047
726217	692142	17.72	0.146004
726243	692033	17.74	0.145819
726009	692125	17.76	0.146254
725588	692226	17.78	0.146949
725170	692227	17.79	0.147502
725158	692314	17.82	0.147638
725263	692212	17.83	0.147359
725844	692274	17.85	0.146678
726992	692777	17.87	0.14586
727141	692539	17.88	0.145336
727539	692508	17.9	0.144769
728519	692703	17.92	0.14375
728883	692720	17.94	0.143296
728378	692409	17.96	0.143529
727949	692418	17.97	0.144106
727541	692211	17.99	0.144356
727796	692468	18.01	0.144376
727512	692086	18.03	0.144221
727574	692044	18.05	0.144082
727900	692005	18.07	0.143599
728590	692551	18.08	0.143447
728922	692495	18.1	0.142934
729125	692225	18.12	0.142294
729479	692090	18.14	0.141643
729672	692095	18.16	0.141397
729694	692347	18.17	0.141717
729244	692515	18.19	0.142539
728864	692419	18.21	0.142905
728770	692140	18.22	0.142643
729601	692337	18.25	0.141825
729968	692319	18.26	0.141319
730626	692306	18.28	0.140439
731234	692174	18.3	0.139461
731969	692058	18.31	0.13834
732234	691965	18.33	0.137866
732937	692662	18.35	0.137911
732375	692425	18.37	0.138317
732206	692375	18.39	0.138469
732218	692237	18.41	0.138262
732584	692168	18.42	0.137689
733224	692290	18.44	0.137023
733796	692588	18.46	0.136689
733821	692340	18.48	0.136314
733911	692187	18.5	0.135985
734024	692223	18.51	0.135888
733749	692023	18.53	0.13597
734037	692311	18.55	0.135992
734197	692302	18.57	0.135771
734185	691946	18.59	0.135295
734647	692149	18.61	0.134974
734521	691828	18.62	0.134695
735132	692107	18.64	0.134286
735183	692022	18.66	0.134102
735407	692141	18.68	0.133975
735618	692273	18.7	0.133883
735478	692181	18.71	0.133938
735744	692454	18.73	0.133969
735733	692313	18.75	0.133789
735554	691951	18.77	0.133522
736047	692058	18.79	0.133029
736468	692204	18.8	0.132684
736827	692341	18.82	0.132408
737017	692272	18.84	0.132066
736816	692172	18.86	0.132189
737062	692533	18.87	0.132368
737456	692810	18.9	0.132239
737207	692706	18.91	0.132419
736576	692177	18.93	0.132507
736882	692463	18.95	0.132505
736284	692042	18.96	0.132699
736273	692008	18.98	0.132667
736679	692514	19	0.132838
736928	692469	19.02	0.132453
736711	692094	19.04	0.132217
736959	692325	19.05	0.132214
737323	692512	19.07	0.132001
737400	692520	19.09	0.131912
737337	692291	19.11	0.131678
737707	692511	19.13	0.131502
737757	692433	19.15	0.131329
737806	692312	19.16	0.131099
738153	692426	19.18	0.130807
738279	692414	19.2	0.130627
738068	692167	19.22	0.13056
738692	692484	19.24	0.13019
738937	692302	19.26	0.129622
739045	692182	19.27	0.129317
739385	692390	19.29	0.129164
739359	692216	19.3	0.128958
739820	692267	19.33	0.128433
740145	692105	19.34	0.12779
740739	692269	19.37	0.12725
741155	692301	19.38	0.126758
741261	692288	19.4	0.126603
741360	692507	19.41	0.126778
741156	692322	19.44	0.126786
741083	692268	19.45	0.126805
740800	692166	19.48	0.127029
741047	692384	19.49	0.127012
741172	692373	19.5	0.126835
741619	692392	19.52	0.126286
741681	692120	19.54	0.125831
741973	692097	19.56	0.125423
742242	692280	19.58	0.125329
742064	692234	19.59	0.125495
742452	692596	19.61	0.125495
743071	693064	19.63	0.125344
742518	692420	19.65	0.125168
742516	692482	19.67	0.125256
742271	692395	19.69	0.125451
741688	691989	19.7	0.125641
742082	692241	19.72	0.125482
742413	692358	19.74	0.125217
742353	692259	19.76	0.125158
742480	692466	19.79	0.12528
742224	692244	19.8	0.125303
742869	692728	19.81	0.125141
742888	692648	19.83	0.125006
742840	692750	19.85	0.125209
742153	692341	19.87	0.125528
742265	692701	19.88	0.12588
742366	692762	19.91	0.125835
742339	692612	19.92	0.125662
742368	692483	19.94	0.125447
742228	692265	19.95	0.125327
742266	692311	19.98	0.125341
742142	692362	19.99	0.125571
741939	692267	20.02	0.125701
742167	692350	20.03	0.125522
742181	692369	20.04	0.125531
742239	692503	20.06	0.125641
741917	692257	20.08	0.125716
742429	692605	20.11	0.125537
742705	692408	20.12	0.124911
743133	692292	20.13	0.124201
743350	692301	20.15	0.123934
743656	692617	20.17	0.123977
743831	692395	20.19	0.123446
743997	692361	20.21	0.123186
744152	692387	20.23	0.123023
744324	692541	20.24	0.123015
744319	692649	20.26	0.12317
744538	692708	20.29	0.122971
744880	692764	20.3	0.12261
745212	692437	20.32	0.121734
745759	692601	20.33	0.121259
746051	692722	20.35	0.121053
745835	692473	20.37	0.120986
745511	692047	20.38	0.120813
745853	692398	20.41	0.120859
745075	692020	20.43	0.121334
745062	692474	20.44	0.121977
744437	692140	20.46	0.122317
744239	691989	20.48	0.122363
744590	692062	20.49	0.122014
745279	692232	20.52	0.121365
745826	692279	20.54	0.12073
745825	692153	20.55	0.120558
745752	692127	20.57	0.120615
745795	692255	20.58	0.120737
745420	692189	20.6	0.121126
745360	692569	20.63	0.121726
744727	692400	20.65	0.122304
744591	692517	20.66	0.12264
744630	692431	20.67	0.122471
745283	692656	20.69	0.121945
745287	692368	20.71	0.121543
745559	692431	20.74	0.121281
746275	693028	20.75	0.121188
746307	692861	20.77	0.120917
746485	692923	20.78	0.120774
745935	692666	20.8	0.121124
745544	692772	20.82	0.12177
745017	692754	20.84	0.12242
744781	692671	20.86	0.122608
744415	692455	20.87	0.12278
745132	692675	20.89	0.122164	4	0.746
744730	692217	20.91	0.122048
744762	692308	20.93	0.122132
745301	692686	20.95	0.121963
745252	692589	20.97	0.121892
745483	692438	20.98	0.121388
745672	692367	21	0.121048
745622	692201	21.02	0.120883
745547	692321	21.04	0.121145
745616	692512	21.06	0.12132
745433	692395	21.08	0.121393
744859	691954	21.09	0.12152
745555	692614	21.11	0.121538
745568	692374	21.12	0.121191
745714	692115	21.15	0.120647
746619	692497	21.17	0.120016
746852	692342	21.19	0.119505
747032	692361	21.21	0.119301
746177	691952	21.23	0.11983
746253	692295	21.25	0.120206
746272	692373	21.28	0.120289
746314	692459	21.29	0.120354
746031	692235	21.31	0.120407
746384	692499	21.32	0.120319
746348	692298	21.34	0.120088
746904	692504	21.37	0.119662
747262	692559	21.39	0.11928
747246	692516	21.4	0.119242
746910	692165	21.41	0.119187
747206	692463	21.43	0.11922
747542	692611	21.45	0.118995
747035	692175	21.48	0.119041
747534	692549	21.49	0.118919
747470	692506	21.51	0.118942
748007	692711	21.52	0.118539
747737	692371	21.54	0.118415
747911	692350	21.56	0.118164
748434	692554	21.58	0.117778
748662	692643	21.6	0.11761
747895	692226	21.62	0.118014
748720	692703	21.63	0.117619
748486	692525	21.65	0.117672
748515	692599	21.66	0.117737
748368	692700	21.69	0.118063
747868	692232	21.71	0.118056
748305	692444	21.73	0.117791
748796	692655	21.74	0.117456
748723	692519	21.75	0.117362
748383	692126	21.77	0.117254
748578	692358	21.8	0.117325
748127	692056	21.82	0.117483
748581	692520	21.83	0.117544
748634	692634	21.85	0.117634
748187	692235	21.86	0.117654
748455	692416	21.89	0.117561
748506	692252	21.91	0.11727
748581	692306	21.93	0.117249
749080	692612	21.94	0.117035
748840	692292	21.95	0.1169
748712	692116	21.97	0.11682
749117	692441	22	0.116752
749128	692419	22.02	0.116708
748909	692204	22.03	0.116691
748924	692338	22.05	0.116856
749086	692589	22.06	0.116996
749203	692464	22.08	0.116675
749303	692156	22.11	0.116123
749705	692359	22.12	0.115891
749754	692304	22.14	0.115753
749626	692366	22.16	0.116001
749346	692301	22.17	0.116268
749127	692027	22.19	0.116169
749733	692185	22.22	0.115616
750180	692069	22.23	0.114887
750738	692134	22.25	0.114268
750935	692152	22.27	0.114042
751345	692380	22.28	0.113836
751561	692704	22.29	0.114008
750432	692163	22.32	0.114697
750355	692474	22.34	0.115223
750153	692367	22.36	0.115332
750487	692305	22.37	0.114822
751394	692518	22.39	0.113964
751721	692277	22.41	0.113217
752073	692175	22.43	0.11263
752147	692239	22.45	0.112625
752158	692436	22.46	0.112882
752054	692482	22.48	0.113077
752095	692541	22.49	0.113106
751680	692440	22.51	0.113494
751672	692792	22.54	0.113988
750830	692116	22.56	0.114126
751055	691999	22.57	0.113679
751486	692081	22.59	0.113245
752098	692360	22.6	0.112853
752134	692137	22.62	0.112501
752744	692368	22.65	0.112046
752929	692245	22.66	0.111642
753089	692246	22.68	0.111441
753168	692456	22.69	0.11163
752608	692476	22.71	0.112367
751434	692064	22.73	0.113288
751052	692000	22.77	0.113684
752337	692305	22.79	0.112475
753019	692304	22.8	0.111609
753296	692335	22.82	0.111302
753262	692211	22.85	0.111174
753360	692480	22.86	0.11142
752996	692449	22.88	0.111838
752779	692439	22.9	0.112099
752770	692523	22.91	0.112226
752741	692266	22.92	0.111909
753491	692657	22.95	0.111498
753942	692418	22.97	0.110599
754303	692366	22.99	0.110071
754515	692552	23.01	0.110059
754193	692496	23.02	0.110389
753796	692380	23.03	0.110731
753676	692229	23.06	0.110675
754058	692442	23.08	0.110485
754421	692522	23.1	0.110136
754157	692194	23.11	0.110018
754354	692357	23.12	0.109994
754387	692117	23.15	0.109622
755139	692414	23.17	0.109081
755490	692288	23.19	0.108465
755528	692152	23.2	0.10823
755436	692084	23.22	0.108252
755489	692095	23.23	0.1082
755666	692072	23.25	0.107945
755715	692246	23.28	0.108123
755717	692587	23.29	0.10859
755596	692620	23.31	0.108788
755644	692633	23.33	0.108745
755641	692292	23.34	0.10828
756089	692344	23.36	0.107787
756405	692448	23.39	0.107532
756249	692172	23.4	0.107348
756450	692166	23.42	0.107087
756897	692515	23.44	0.107004
757086	692472	23.45	0.106707
756485	692097	23.48	0.106948
756745	692732	23.49	0.107494
755784	692274	23.51	0.108075
756102	692633	23.53	0.108168
756502	692688	23.54	0.10774
757328	693064	23.56	0.107217
757248	692979	23.58	0.107201
756939	692839	23.6	0.107397
756710	692751	23.62	0.107564
757066	692749	23.64	0.107113
757491	693075	23.65	0.107027
756423	692236	23.68	0.107217
756595	692486	23.69	0.107344
756846	692751	23.71	0.107393
756776	692732	23.73	0.107455
756483	692467	23.74	0.107459
756487	692465	23.76	0.107452
756301	692395	23.77	0.10759
756105	692419	23.8	0.10787
756441	692692	23.82	0.107822
756337	692357	23.84	0.107492
756929	692417	23.85	0.106829
757155	692211	23.87	0.106261
757125	692048	23.88	0.106074
757136	692263	23.91	0.106357
757227	692475	23.93	0.106534
757006	692325	23.94	0.106605
756956	692301	23.96	0.106635
756634	692102	23.99	0.106767
757321	692608	24.02	0.106598
757573	692415	24.03	0.106016
757758	692392	24.05	0.105752
757739	692295	24.07	0.105642
757836	692656	24.08	0.106017
757099	692262	24.11	0.106402
757469	692566	24.12	0.106354
757253	692102	24.14	0.105988
757840	692458	24.16	0.105739
757811	692358	24.18	0.105638
757834	692357	24.19	0.105608
758133	692534	24.22	0.105476
758021	692183	24.23	0.105133
758610	692453	24.25	0.104765
758812	692570	24.27	0.104672
758833	692448	24.28	0.104478
759119	692520	24.3	0.104218
759478	692543	24.32	0.1038
759576	692452	24.34	0.103551
759727	692708	24.36	0.103714
758947	692325	24.37	0.104166
759219	692508	24.39	0.104076
759406	692444	24.41	0.103754
759644	692417	24.43	0.103418
759811	692604	24.45	0.103466
759501	692471	24.47	0.103672
759271	692435	24.48	0.103911
759647	692689	24.5	0.103788
759366	692452	24.52	0.103815
759053	692285	24.54	0.103978
759331	692778	24.56	0.104307
758968	692620	24.57	0.104545
759680	692866	24.59	0.10399
759636	692429	24.61	0.103445
759872	692680	24.63	0.103494
759689	692682	24.65	0.103726
759418	692693	24.66	0.104081
759569	692815	24.68	0.104059
759500	692669	24.7	0.103945
759581	692607	24.72	0.103758
759244	692272	24.73	0.10372
758828	692053	24.76	0.103941
759375	692680	24.77	0.104117
759386	692314	24.79	0.1036
759830	692366	24.81	0.103115
759425	692272	24.82	0.103493
759437	692408	24.84	0.103665
759494	692518	24.86	0.103745
759314	692159	24.88	0.103477
759407	692163	24.9	0.103366
759561	692217	24.92	0.103247
759242	692163	24.93	0.103573
759360	692444	24.96	0.103811
759547	692647	24.97	0.103856
759297	692287	24.99	0.103674
759499	692389	25.01	0.103561
759451	692450	25.02	0.103705
758952	692478	25.04	0.10437
758791	692283	25.06	0.104304
759213	692428	25.08	0.103974
759441	692240	25.1	0.103429
759698	692306	25.11	0.103198
760024	692597	25.13	0.103189
759785	692343	25.15	0.103139
760267	692784	25.16	0.103142
759309	692112	25.19	0.103419
759359	692296	25.2	0.103609
758937	692033	25.22	0.103777
759218	692248	25.24	0.10372
759763	692398	25.26	0.103243
760149	692410	25.27	0.102775
760350	692572	25.3	0.102746
759883	692138	25.31	0.102735
759748	692115	25.33	0.102872
759566	692149	25.35	0.103147
759808	692325	25.36	0.103086
760128	692661	25.38	0.103147
759841	692376	25.4	0.103115
759800	692513	25.42	0.103355
759759	692439	25.44	0.103304
759820	692367	25.45	0.103129
760295	692640	25.47	0.102909
760219	692469	25.49	0.102769
760326	692481	25.51	0.102651
760328	692524	25.53	0.102708
760154	692263	25.55	0.102567
760441	692473	25.56	0.102496
760447	692453	25.58	0.102461
760167	692458	25.6	0.102819
759774	692169	25.62	0.102914
760013	692379	25.64	0.102903
759886	692216	25.65	0.102838
759973	692293	25.67	0.102835
760044	692276	25.69	0.102723
759603	692200	25.71	0.103171
759209	692198	25.73	0.103662
759427	692386	25.75	0.103648
759686	692368	25.76	0.103298
759813	692282	25.78	0.10302
760120	692301	25.8	0.102662
760195	692271	25.82	0.102527
760210	692403	25.84	0.102689
759971	692214	25.85	0.102729
760069	692284	25.87	0.102702
760112	692142	25.89	0.102453
760831	692681	25.9	0.102294
760403	692165	25.92	0.10212
760172	691986	25.94	0.102163
760673	692532	25.96	0.102287
760128	692393	25.98	0.102778
759757	692367	25.99	0.103208
759546	692451	26.01	0.103588
759324	692285	26.03	0.103638
759260	692295	26.05	0.103732
759570	692501	26.07	0.103626
759350	692190	26.09	0.103474
759425	692567	26.1	0.103899	5	0.745
759254	692455	26.14	0.103959
759289	692808	26.16	0.104401
759208	692816	26.18	0.104514
759359	692777	26.19	0.104271
759537	692702	26.21	0.103944
759797	692634	26.23	0.103525
760034	692762	26.24	0.103404
760440	692948	26.27	0.103151
760572	692787	26.28	0.102764
760900	692834	26.3	0.102418
761221	693030	26.32	0.102286
760880	692646	26.34	0.102185
760264	692309	26.35	0.102492
759990	692444	26.38	0.103021
759410	692101	26.39	0.103277
759911	692383	26.41	0.103037
760212	692523	26.44	0.102852
760226	692474	26.46	0.102767
760143	692445	26.48	0.102831
759750	692225	26.5	0.103021
759636	692053	26.52	0.102927
759744	692155	26.54	0.102932
759522	692163	26.55	0.103222
759504	692434	26.57	0.103617
759628	692433	26.59	0.10346
759697	692221	26.61	0.103082
759687	692340	26.63	0.103258
759572	692336	26.64	0.103397
759290	692364	26.66	0.103789
759219	692521	26.68	0.104094
759659	692592	26.7	0.10364
759706	692134	26.72	0.102951
760305	692205	26.74	0.102298
760810	692526	26.75	0.102107
760550	692369	26.77	0.102217
760917	692754	26.78	0.102287
760616	692578	26.81	0.102422
760250	692434	26.82	0.102682
760443	692751	26.84	0.102876
759734	692391	26.86	0.103269
759172	692096	26.88	0.103568
760069	692764	26.89	0.103363
759813	692554	26.92	0.103395
759299	692428	26.93	0.103866
758549	692332	26.95	0.104675
758507	692371	26.97	0.104782
759057	692483	26.98	0.104245
759682	692694	27	0.103751
759713	692452	27.02	0.10338
759516	692294	27.04	0.103409
759562	692436	27.06	0.103547
759891	692868	27.07	0.103729
759969	692944	27.09	0.103735
759375	692540	27.11	0.103925
759172	692610	27.13	0.104276
759352	692612	27.15	0.104052
759595	692692	27.17	0.103858
759662	692456	27.18	0.103449
759572	692351	27.2	0.103418
760011	692659	27.22	0.103291
759839	692598	27.24	0.103423
759233	692383	27.26	0.103887
759568	692542	27.27	0.103685
759558	692526	27.29	0.103676
758845	692113	27.31	0.104002
758830	692178	27.33	0.10411
758637	691912	27.35	0.103987
759486	692423	27.36	0.103624
759673	692474	27.38	0.10346
759737	692571	27.4	0.103513
759360	692406	27.42	0.103759
759247	692429	27.43	0.103932
759021	692338	27.46	0.104091
759208	692504	27.47	0.104085
759086	692606	27.49	0.104378
758623	692315	27.51	0.104559
758702	692386	27.52	0.104557
758749	692389	27.54	0.104502
758954	692441	27.56	0.104317
758694	692185	27.58	0.104291
759032	692516	27.6	0.104322
758718	692350	27.62	0.104488
758389	692136	27.63	0.104606
758669	692216	27.66	0.104365
759276	692502	27.68	0.103997
758971	692246	27.69	0.104027
758969	691957	27.72	0.103632
759400	692022	27.73	0.103181
759932	692162	27.75	0.102706
760131	692541	27.77	0.102978
759621	692213	27.79	0.103166
759413	692204	27.8	0.103415
759197	692413	27.82	0.103973
758422	691937	27.84	0.104291
758412	692081	27.86	0.104502
758490	692261	27.88	0.104652
758556	692469	27.89	0.104855
758571	692621	27.91	0.105045
758591	692441	27.93	0.104772
759063	692697	27.95	0.104532
758777	692376	27.97	0.104449
759034	692419	27.98	0.104186
758765	692197	28	0.104218
758617	692277	28.02	0.104514
758164	692077	28.04	0.104808
757742	691845	28.06	0.105019
758096	692153	28.08	0.104998
758206	691949	28.09	0.104579
759213	692514	28.11	0.104092
759406	692387	28.13	0.103675
759302	692579	28.15	0.10407
759168	692571	28.17	0.104227
759143	692534	28.18	0.104207
759018	692698	28.2	0.10459
758978	692476	28.22	0.104335
759223	692747	28.23	0.1044
758634	692425	28.26	0.104696
758308	692370	28.28	0.10503
758479	692474	28.29	0.104958
758635	692511	28.31	0.104813
758571	692423	28.33	0.104773
758184	692145	28.34	0.104876
758382	692394	28.37	0.10497
758293	692517	28.39	0.105251
758413	692415	28.4	0.10496
758314	692117	28.42	0.104674
758576	692291	28.43	0.104585
758566	692309	28.45	0.104622
758448	692088	28.47	0.104466
759193	692565	28.49	0.104187
759198	692516	28.51	0.104114
758942	692295	28.52	0.104131
758993	692421	28.54	0.10424
758463	692369	28.56	0.104834
758048	692149	28.59	0.105053
758383	692141	28.6	0.104621
759161	692475	28.61	0.104104
759011	692122	28.63	0.103806
759571	692607	28.65	0.103771
759290	692474	28.67	0.10394
759270	692586	28.69	0.10412
759241	692644	28.71	0.104236
758985	692444	28.72	0.104282
758961	692427	28.74	0.104289
758717	692159	28.76	0.104226
758972	692282	28.77	0.104075
758677	692292	28.8	0.104459
758680	692327	28.82	0.104504
757958	692014	28.83	0.10498
757764	692236	28.85	0.105529
757948	692338	28.87	0.105438
757752	691923	28.88	0.105114
757947	692023	28.91	0.105006
757997	692217	28.93	0.10521
757910	692235	28.94	0.105345
758146	692412	28.96	0.105291
758330	692498	28.97	0.105179
758280	692199	28.99	0.10483
758898	692779	29.01	0.104852
758841	692871	29.04	0.10505
758914	692915	29.05	0.105019
758756	692784	29.06	0.105037
758524	692536	29.08	0.104987
758868	692841	29.1	0.104975
758941	692829	29.12	0.104867
759242	692872	29.14	0.104548
759885	693151	29.16	0.104125
759672	692509	29.17	0.103509
759561	692149	29.21	0.103153
759121	692266	29.23	0.103866
759124	692446	29.25	0.10411
758735	692084	29.26	0.1041
758851	692155	29.28	0.104052
759071	692232	29.3	0.103882
758800	692125	29.31	0.104075
758649	691888	29.34	0.103938
759241	692385	29.36	0.103879
759562	692554	29.37	0.103709
759211	692480	29.39	0.104048
759256	692713	29.41	0.104312
758910	692521	29.42	0.104482
759185	692776	29.45	0.104488
758945	692410	29.47	0.104285
758838	692103	29.48	0.103997
759494	692704	29.51	0.104001
758979	692523	29.53	0.104398
759330	692638	29.56	0.104116
759528	692458	29.58	0.10362
759573	692194	29.59	0.1032
759208	692135	29.6	0.103577
759335	692375	29.62	0.103748
759470	692581	29.64	0.103862
759275	692280	29.67	0.103692
759635	692365	29.68	0.103358
759862	692537	29.7	0.10331
759774	692471	29.71	0.103329
759702	692325	29.73	0.103219
759768	692476	29.75	0.103344
759548	692630	29.77	0.103831
758895	692586	29.79	0.10459
758049	692224	29.8	0.105155
758081	692340	29.82	0.105274
758021	692208	29.84	0.105168
758380	692269	29.86	0.104801
758560	692381	29.88	0.104729
758380	692473	29.9	0.105081
757821	692209	29.91	0.105421
757807	692126	29.93	0.105324
758096	692149	29.95	0.104992
758364	692214	29.96	0.104745
758251	692148	29.99	0.104796
758339	691934	30.01	0.104391
758677	691859	30.02	0.103863
759219	692192	30.04	0.103642
759790	692628	30.05	0.103525
759153	692046	30.08	0.103523
759067	692179	30.1	0.103814
759139	692292	30.13	0.103879
759118	692209	30.14	0.103792
759006	692460	30.16	0.104278
758722	692427	30.19	0.104589
758951	692759	30.21	0.104758
758261	692268	30.22	0.104949
758179	692231	30.24	0.105001
758126	692183	30.25	0.105001
758340	692520	30.27	0.105196
757979	692085	30.3	0.105051
758351	692223	30.32	0.104774
758304	692168	30.33	0.104757
758420	692319	30.34	0.104819
758385	692532	30.36	0.105156
758282	692387	30.38	0.105086
758646	692578	30.41	0.104892
758443	692289	30.42	0.104749
758635	692379	30.44	0.104632
758377	692392	30.45	0.104974
758193	692401	30.47	0.105217
758377	692644	30.49	0.10532
757938	692189	30.51	0.105246
758277	692327	30.53	0.10501
758432	692272	30.55	0.10474
759211	692608	30.56	0.104224
759019	692148	30.58	0.103832
759506	692308	30.59	0.103441
760186	692831	30.62	0.103308
760262	693102	30.64	0.103585
759810	692840	30.66	0.103792
759079	692425	30.67	0.104138
759370	692663	30.68	0.1041
759393	692753	30.7	0.104195
758776	692325	30.74	0.10438
758512	692178	30.75	0.10451
758486	692168	30.76	0.104529
758892	692298	30.78	0.104198
759474	692869	30.79	0.104253
759354	692582	30.81	0.104009
759367	692391	30.84	0.10373
759698	692508	30.85	0.103476
759519	692349	30.87	0.103481
759218	692058	30.88	0.103458
759513	692427	30.9	0.103596
759805	692786	30.92	0.103724
759914	692708	30.95	0.10348
760308	692660	30.96	0.10292
760738	692712	30.98	0.102453
760816	692806	30.99	0.102485
760503	692611	31.01	0.102608
760796	693022	31.03	0.102807
760471	692839	31.05	0.102962
760110	692523	31.07	0.10298
760243	692490	31.09	0.102768
760345	692925	31.1	0.103238
759584	692338	31.12	0.103385
759982	692639	31.13	0.1033
760080	692502	31.16	0.102988
760212	692489	31.18	0.102805
760471	692504	31.2	0.102501
760255	692322	31.21	0.102522
760872	692963	31.22	0.10263
760972	692768	31.25	0.102237
761407	692814	31.27	0.101756
761430	692792	31.29	0.101697
760916	692354	31.31	0.101738
761273	692732	31.32	0.101811
761564	692946	31.33	0.101741	6	0.745
761609	692707	31.36	0.101356
761914	692739	31.38	0.101019
761957	692719	31.4	0.100938
761532	692806	31.41	0.101589
761321	692804	31.42	0.10185
761239	692658	31.44	0.101752
761630	692736	31.47	0.10137
761506	692528	31.49	0.101239
761596	692650	31.5	0.101294
761178	692266	31.52	0.101289
761531	692539	31.53	0.101223
761613	692651	31.55	0.101275
761571	692599	31.58	0.101256
761325	692549	31.59	0.101494
761173	692480	31.61	0.10159
761473	692777	31.63	0.101623
761389	692459	31.64	0.101291
761711	692654	31.66	0.101156
760685	692193	31.69	0.101806
759995	692028	31.7	0.102443
760105	692260	31.72	0.102624
760900	692732	31.74	0.102278
760844	692464	31.75	0.101979
761228	692568	31.77	0.101642
761278	692393	31.79	0.101339
761337	692402	31.81	0.101277
761516	692483	31.83	0.101165
761531	692533	31.84	0.101215
760134	691879	31.86	0.102064
760019	692393	31.88	0.102915
759604	692140	31.9	0.103087
760096	692581	31.92	0.103077
760114	692585	31.94	0.10306
760392	692609	31.95	0.102745
760772	692789	31.96	0.102516
760566	692537	31.99	0.102428
761214	692857	32.01	0.102057
761770	692827	32.03	0.10132
762191	692992	32.04	0.101021
761654	692631	32.06	0.101196
761335	692556	32.07	0.101492
760862	692385	32.1	0.101848
760631	692376	32.12	0.102125
760372	692361	32.13	0.102429
760697	692599	32.15	0.102349
761075	692982	32.17	0.102402
760167	692312	32.18	0.102618
760613	692561	32.21	0.102402
760554	692381	32.23	0.102228
760143	692206	32.24	0.102502
759897	692446	32.26	0.103141
759662	692318	32.28	0.103259
759928	692486	32.29	0.103157
760067	692568	32.32	0.103096
760309	692683	32.33	0.10295
760143	692425	32.35	0.102804
759912	692463	32.37	0.103145
759879	692633	32.39	0.103421
759646	692398	32.4	0.103389
760371	692743	32.42	0.102955
760698	692719	32.44	0.102513
760650	692639	32.46	0.102463
759862	692283	32.48	0.10296
759765	692564	32.49	0.103469
759378	692322	32.5	0.103621
759200	692133	32.53	0.103584
759210	692135	32.55	0.103574
759461	692509	32.57	0.103774
758998	692215	32.58	0.10395
759169	692258	32.6	0.103795
759344	692387	32.61	0.103753
758937	692483	32.64	0.104396
758524	692416	32.66	0.104822
757883	692009	32.67	0.105067
758744	692732	32.69	0.104981
758533	692407	32.71	0.104798
758644	692298	32.72	0.104509
758779	692425	32.75	0.104514
758181	692335	32.77	0.105142
758124	692474	32.78	0.105404
757740	692121	32.8	0.105401
757759	692343	32.82	0.105683
757456	692338	32.83	0.106057
757198	692119	32.86	0.10608
757054	691881	32.87	0.105934
757401	692265	32.89	0.106026
757292	692289	32.91	0.106196
757235	692173	32.92	0.106108
757299	692317	32.94	0.106226
757103	692184	32.96	0.106289
757435	692301	32.98	0.106033
757400	692313	33	0.106093
756999	692297	33.02	0.106576
756331	692200	33.03	0.107283
755859	691978	33.06	0.107573
756066	692331	33.07	0.107798
756403	692707	33.09	0.10789
756119	692447	33.11	0.107891
755648	692290	33.12	0.108268
755606	692458	33.14	0.108552
755680	692295	33.16	0.108235
755622	692212	33.18	0.108194
755317	692301	33.2	0.108701
755052	692255	33.21	0.108972
755176	692291	33.23	0.108865
755186	692274	33.25	0.108829
754748	692067	33.27	0.109097
754902	692342	33.29	0.109281
755094	692591	33.31	0.109381
754899	692468	33.32	0.109458
754433	692260	33.34	0.109761
754109	692183	33.36	0.110064
754580	692384	33.38	0.109746
754421	692231	33.4	0.109736
754810	692541	33.41	0.109671
754444	692251	33.43	0.109734
754381	692245	33.45	0.109806
754637	692485	33.47	0.109813
753934	692075	33.49	0.110136
753867	692264	33.51	0.110481
753292	692078	33.52	0.110953
753037	692281	33.54	0.111555
752534	692085	33.56	0.111922
752490	692120	33.57	0.112026
752417	692382	33.6	0.112479
752231	692392	33.61	0.112729
752092	692331	33.63	0.112821
752359	692384	33.65	0.112556
752764	692537	33.66	0.112253
752367	692002	33.68	0.112019
752555	692018	33.7	0.111803
752351	691903	33.72	0.111903
752200	692153	33.74	0.112439
751941	692443	33.75	0.113167
751425	692358	33.77	0.113704
751153	692243	33.79	0.113891
750764	691957	33.81	0.113991
751036	692167	33.83	0.113935
751177	692366	33.85	0.11403
750817	692332	33.86	0.11444
750374	692181	33.88	0.114795
750428	692367	33.9	0.114983
750171	692128	33.92	0.11498
750149	692219	33.94	0.115134
750295	692405	33.95	0.115204
750079	692446	33.97	0.115535
750122	692595	33.99	0.115686
749864	692232	34.01	0.115514
750661	692893	34.03	0.115411
750437	692620	34.04	0.11532
750451	692497	34.06	0.115133
750554	692674	34.08	0.115245
749829	692083	34.1	0.115353
750488	692589	34.11	0.115212
750265	692331	34.14	0.11514
750305	692493	34.15	0.115313
749658	692052	34.17	0.115528
750450	692728	34.19	0.115452
750057	692245	34.2	0.115286
750237	692091	34.22	0.114845
750729	692350	34.24	0.114577
750619	692467	34.26	0.114878
750468	692409	34.28	0.11499
750058	692334	34.3	0.115408
750048	692369	34.31	0.115469
750539	692624	34.33	0.115196
750354	692210	34.35	0.114861
750618	692365	34.37	0.114739
750895	692583	34.39	0.114687
750496	692290	34.4	0.11479
750778	692772	34.42	0.115096
749939	692369	34.44	0.115607
749804	692413	34.46	0.11584
749430	692360	34.48	0.116242
749196	692388	34.49	0.116579
749816	692584	34.51	0.11606
750221	692706	34.53	0.115713
749374	692329	34.55	0.116271
749292	692654	34.57	0.116823
749382	692728	34.59	0.11681
749600	692793	34.6	0.116622
749174	692520	34.62	0.116789
749512	692864	34.64	0.116832
750116	692963	34.65	0.1162
749663	692556	34.68	0.116216
749734	692540	34.69	0.116103
749366	692401	34.71	0.11638
749324	692732	34.73	0.11689
748854	692459	34.74	0.117112
748930	692735	34.76	0.117396
748704	692539	34.78	0.117413
748775	692613	34.8	0.117425
748878	692539	34.82	0.117192
749357	692511	34.83	0.116543
750032	692828	34.85	0.116121
749779	692436	34.87	0.115903
750603	692888	34.89	0.115478
750469	692569	34.91	0.115209
750398	692779	34.93	0.115588
749993	692919	34.94	0.116296
749617	692470	34.96	0.116156
750530	692891	34.98	0.115575
750569	692617	35	0.115148
750507	692623	35.02	0.115235
750805	692699	35.03	0.114961
750816	692567	35.05	0.114765
750895	692588	35.07	0.114694
751473	693129	35.09	0.114705
750827	692815	35.11	0.115093
750555	692728	35.12	0.115319
750847	693056	35.14	0.115399
751165	692950	35.16	0.114849
751309	693035	35.18	0.114783
751212	692776	35.19	0.11455
751047	692633	35.22	0.114563
751330	692953	35.23	0.114644
751111	692549	35.25	0.114366
752354	692782	35.27	0.11311
752642	692438	35.28	0.112271
753326	692780	35.3	0.111876
753109	692586	35.32	0.111884
752654	692250	35.34	0.111997
752421	692359	35.36	0.112443
752520	692638	35.38	0.112701
752359	692657	35.39	0.112931
752744	692459	35.41	0.112171
752857	692490	35.43	0.112071
752813	692719	35.45	0.112442
752184	692180	35.47	0.112496
752114	692565	35.48	0.113115
750759	692597	35.5	0.114879
749880	692363	35.52	0.115674
750445	692566	35.54	0.115235
750981	692464	35.56	0.114414
751853	692535	35.57	0.113405
752102	692577	35.59	0.113147
752207	692512	35.61	0.112924
751533	692137	35.63	0.113263
752139	692832	35.65	0.113451
751681	692193	35.67	0.113152
751979	692284	35.68	0.1129
752632	692236	35.7	0.112006
753493	692019	35.72	0.110617
754696	692552	35.73	0.10983
754838	692335	35.76	0.109352
754536	692191	35.77	0.109535
754674	692376	35.79	0.109616
754929	692661	35.81	0.109686
754437	692426	35.82	0.109984
[truncated: 2,251 more rows]

## Sheet: 15.08.2024 DG UV crosslinked
FlowCell Text Data File: 15.08.2024 DG UV crosslinked.csv
Software Version: 1.13A
Date: 2024-08-15
Time: 16:36:21
User: Preeti2
Experiment name:
Rotor Manufacturer: Beckman
Rotor Model: SW41Ti
Speed: 40 rpm
Gradient: Sucrose 10.0% to 50.0% v/v
Time: 2
w2t: x 10^0
Sample Volume: 0.5 ml
Number of Tubes: 6
Volume displaced/mm: 0.143 ml/mm
Temperature: 4.0 deg C
Sensitivity: 4
Sample Interval: 60 ms
LED1 On Time: 5 ms
Samples/mm: 55.56
Scan Speed: 0.30 mm/sec
Scan Distance: 78.3 mm
Upper Limit to Zero Distance: 43.90 mm
Channel A Wavelength: 260.0 nm
Calibration: test 0.0 mM; OD_chanA = 2.200; OD_chanB = 3.070
Samples / sec: 17 Hz
Distance: 5.22 mm
Number: 15
Dead Volume: 0.21 ml
Total Distance: 78.30 mm
Sample A Zero: 846664.7
Source A Zero: 691919.0
Data Columns:
Sample	Source	Position(mm)	Absorbance	Fraction Number	Fraction Volume(ml)
160734	691805	0	1.27125
601964	692035	0.03	0.327505
320750	691781	0.05	0.846367
416787	692255	0.08	0.699712
803382	692064	0.09	0.049768
785101	691762	0.11	0.071177
758673	691428	0.12	0.103275
746789	691667	0.14	0.118655
750597	691972	0.16	0.114224
750475	691475	0.18	0.113694
746775	691606	0.2	0.118589
740080	691783	0.22	0.127429
732078	691807	0.23	0.137851
724652	691966	0.25	0.147825
718370	691593	0.26	0.155647
714747	691875	0.29	0.160884
712700	692162	0.31	0.164032
711099	691799	0.33	0.165686
710682	691865	0.34	0.16634
710992	691992	0.35	0.166098
711687	692277	0.37	0.165556
712047	692027	0.4	0.164724
712450	691735	0.42	0.163777
713569	692011	0.43	0.162654
714333	691994	0.45	0.161605
715303	692198	0.46	0.160586
715943	691993	0.48	0.159445
716570	691927	0.51	0.158514
717683	692392	0.53	0.157671
718208	692257	0.54	0.156783
718495	691909	0.55	0.155918
719360	692214	0.57	0.155188
719855	692143	0.6	0.154431
720506	692325	0.62	0.153816
720779	692201	0.63	0.153282
720924	692042	0.65	0.152869
721380	692151	0.66	0.152414
721503	692023	0.68	0.152074
721589	691902	0.71	0.151792
722040	692121	0.72	0.151497
722051	691912	0.74	0.151193
722249	691984	0.76	0.15103
722248	691809	0.77	0.150789
723052	692447	0.79	0.150607
722761	691977	0.81	0.150342
722935	692077	0.83	0.15025
723252	692242	0.85	0.150058
723036	691936	0.87	0.149921
723155	691936	0.88	0.149764
722856	691638	0.89	0.149747
723094	691727	0.92	0.149555
723516	692042	0.94	0.149432
723668	692137	0.96	0.149363
723548	691979	0.97	0.149303
723348	691746	0.99	0.149245
723739	692174	1	0.14932
723564	691975	1.03	0.149276
723761	692255	1.05	0.149403
723190	691644	1.06	0.149313
723716	692133	1.08	0.149294
723188	691926	1.09	0.149706
722807	692060	1.11	0.150396
722257	692005	1.14	0.151049
721576	691695	1.16	0.151523
721645	692016	1.17	0.151876
721266	691920	1.19	0.152246
720728	691559	1.2	0.152461
720680	691740	1.22	0.152775
720542	691780	1.25	0.153014
720644	691930	1.26	0.153086
720559	691955	1.28	0.153234
720756	692246	1.3	0.153375
720713	692160	1.31	0.153313
720454	691937	1.33	0.153349
720821	692245	1.35	0.153287
720756	692164	1.37	0.153261
720876	692236	1.39	0.153202
720366	691758	1.41	0.153218
720590	692040	1.42	0.15331
720658	692157	1.43	0.153382
720776	692229	1.46	0.153325
720713	692198	1.48	0.153366
720245	691716	1.5	0.153321
720881	692299	1.51	0.153282
720515	691910	1.52	0.15323
720431	691792	1.55	0.153178
720929	692187	1.57	0.153063
720945	692111	1.59	0.152937
721360	692378	1.6	0.152755
721187	692133	1.62	0.152646
721345	692199	1.63	0.152527
721261	691999	1.66	0.152362
721013	691718	1.68	0.152303
721158	691823	1.7	0.152255
721307	691933	1.71	0.15221
721649	692229	1.72	0.152165
721531	692130	1.74	0.152185
721624	692196	1.77	0.152153
718685	692180	1.79	0.15604
709877	692391	1.8	0.168157
693271	692203	1.82	0.190641
674239	692455	1.83	0.217821
645654	692234	1.85	0.25945
635146	692377	1.88	0.275597
630961	692317	1.89	0.281947
270585	692399	1.91	0.935998
336860	692586	1.93	0.82286
782279	692503	1.94	0.075612
812405	692273	1.96	0.039482
810189	692513	1.98	0.042395
806609	692100	2	0.046022
802468	692201	2.02	0.051034
798618	692488	2.04	0.055983
794917	692557	2.05	0.06048
791054	692263	2.07	0.064697
787972	692419	2.09	0.068614
784961	692226	2.11	0.071983
782606	692403	2.13	0.075078
780227	692126	2.14	0.07759
778487	692193	2.16	0.079802
777054	692331	2.18	0.081742
775194	691912	2.2	0.083445
774039	692004	2.22	0.084988
772631	691734	2.24	0.086348
771630	691752	2.25	0.087605
771455	692343	2.26	0.088633
770513	692166	2.29	0.089552
769435	691835	2.31	0.090428
768611	691655	2.33	0.0912
768583	692144	2.34	0.091907
768056	692209	2.36	0.092649
767392	692204	2.37	0.093465
766961	692281	2.4	0.094105
766586	692403	2.42	0.094738
765964	692326	2.43	0.095405
765176	692126	2.45	0.096109
764673	692138	2.47	0.096752
764013	691998	2.48	0.097381
763232	691597	2.51	0.097803
763260	692059	2.53	0.098404
762608	692050	2.54	0.099205
761800	692443	2.56	0.100755
760696	692302	2.58	0.101942
759574	691822	2.59	0.102687
759136	691941	2.62	0.1034
758566	691819	2.63	0.103948
758426	692074	2.65	0.104475
757867	691930	2.67	0.104979
757645	691959	2.68	0.105298
757468	692077	2.7	0.105683
757216	692087	2.72	0.106014
757278	692374	2.74	0.106331
756788	692123	2.76	0.106602
756366	691968	2.77	0.10692
756419	692177	2.79	0.107141
755742	691748	2.81	0.107403
755924	692059	2.83	0.107602
755834	692172	2.85	0.107871
755504	691977	2.87	0.108019
755365	692013	2.88	0.108244
755033	691833	2.9	0.108415
755036	691951	2.92	0.108574
754969	691994	2.94	0.108717
755104	692175	2.96	0.108796
755358	692534	2.97	0.10897
754875	692272	2.99	0.109219
755039	692498	3.02	0.109323
754660	692233	3.03	0.109437
754537	692263	3.05	0.109633
754360	692165	3.07	0.109722
753779	691763	3.08	0.109903
753738	691879	3.1	0.110114
753923	692157	3.12	0.110263
753317	691757	3.14	0.110479
753319	691874	3.16	0.110637
753333	692050	3.17	0.110862
751904	691978	3.19	0.112573
746209	692114	3.21	0.120013
736305	691686	3.22	0.13218
722386	692248	3.25	0.151214
714694	692036	3.26	0.161178
650820	691889	3.28	0.251235
622433	692005	3.3	0.29477
237622	691795	3.32	1.00988
553145	691965	3.33	0.410814
811839	691769	3.36	0.039453
812100	692038	3.37	0.039516
812276	691831	3.39	0.039028
811408	691384	3.41	0.039428
810192	692011	3.42	0.041705
807918	691966	3.44	0.044303
805836	692024	3.46	0.046825
803537	691946	3.48	0.049424
801594	691935	3.5	0.051702
799286	691527	3.51	0.053875
797157	691349	3.53	0.056158
795937	691816	3.55	0.05825
794045	691683	3.57	0.060323
792802	692055	3.59	0.062319
791245	692092	3.6	0.064234
789279	691685	3.62	0.066035
788069	691932	3.64	0.06783
786482	691691	3.66	0.069412
784926	691441	3.68	0.070948
784062	691796	3.7	0.072481
783043	691881	3.71	0.073832
782018	691956	3.73	0.075179
780883	691916	3.75	0.076503
779902	691939	3.76	0.077729
779054	692044	3.79	0.078906
778280	692202	3.8	0.080067
777132	691984	3.82	0.081171
776255	692015	3.84	0.082286
775419	691995	3.86	0.083283
774781	692136	3.87	0.084259
774074	692122	3.89	0.085107
773158	691959	3.91	0.086009
772898	692406	3.93	0.086943
772011	692203	3.95	0.087756
771069	691899	3.97	0.088499
770206	691785	3.98	0.089407
761098	691897	4	0.100881
732323	692081	4.02	0.13791
695584	691874	4.04	0.186979
741464	692132	4.05	0.126127
783812	691886	4.07	0.072907
803221	692221	4.09	0.050173
816111	691824	4.11	0.034564
799840	691898	4.13	0.053726
191040	692001	4.15	1.14851
43128	692060	4.16	2.75874
65145	691780	4.18	2.16345
64565	691817	4.2	2.17495
63910	691998	4.22	2.18838
64076	691630	4.24	2.18435
62740	691720	4.25	2.21179
62658	691949	4.27	2.21393
63099	691675	4.29	2.20429
63316	691986	4.31	2.20042
62618	691743	4.33	2.21437
61131	691626	4.34	2.2457
61967	692071	4.36	2.22866
60874	691807	4.38	2.25163
60810	691836	4.39	2.25308
60669	691677	4.42	2.25585
58422	691944	4.43	2.30706
57206	692002	4.45	2.33593
55977	691936	4.47	2.36585
55612	691626	4.49	2.37436
55200	691757	4.5	2.38504
55399	691833	4.53	2.38015
55678	691660	4.54	2.37277
54654	691794	4.56	2.39912
53694	691673	4.58	2.42403
53170	692021	4.59	2.43879
52680	691466	4.61	2.45096
52849	691731	4.63	2.44689
53738	691646	4.65	2.4228
54069	691438	4.67	2.41363
53019	691724	4.68	2.44226
52122	691854	4.7	2.46719
52137	691738	4.72	2.46653
53499	691766	4.74	2.42942
54118	692059	4.76	2.41362
52214	692308	4.78	2.46558
51179	691721	4.79	2.49357
51827	691845	4.81	2.47543
51972	691923	4.83	2.47152
55348	691662	4.85	2.38109
59567	691931	4.87	2.28083
59974	691665	4.88	2.27119
63537	691965	4.9	2.19587
69277	692147	4.92	2.08717
66041	692123	4.94	2.14675
65595	691722	4.96	2.1546
65534	691847	4.98	2.15601
63935	691932	4.99	2.18775
62304	691829	5.01	2.2211
62863	691899	5.03	2.20958
60297	691897	5.04	2.26446
58859	691676	5.07	2.29644
59040	692009	5.08	2.29294
59599	692013	5.1	2.28026
60368	692133	5.12	2.26335
59302	691924	5.13	2.28681
58354	691628	5.15	2.30803
56840	691957	5.17	2.34468
56272	691949	5.19	2.35857
55716	691796	5.21	2.37209
53334	691962	5.22	2.43425
52950	692042	5.24	2.44479	1	0.744
56363	691944	5.26	2.35632
56072	691944	5.28	2.36351
55222	691970	5.3	2.38491
53939	691593	5.32	2.41738
53251	691810	5.33	2.43617
52514	691654	5.35	2.45591
52106	691357	5.37	2.46659
52046	691735	5.39	2.46906
52284	691674	5.41	2.46231
53589	691950	5.42	2.4274
55172	691671	5.44	2.38558
56541	691882	5.46	2.35182
57532	691888	5.47	2.3279
57609	691879	5.5	2.32605
57100	691992	5.51	2.33846
57063	691836	5.53	2.33904
57355	691619	5.55	2.33159
57608	691912	5.57	2.32614
57854	691757	5.58	2.32
58018	691833	5.61	2.31629
57992	691740	5.62	2.31672
58495	691736	5.64	2.30496
59286	691937	5.66	2.2872
60023	691901	5.67	2.27055
60667	691585	5.69	2.25572
61121	691949	5.71	2.24654
61296	691574	5.73	2.24204
61461	691969	5.75	2.23925
61381	691808	5.77	2.24066
61077	691821	5.78	2.24724
60756	691580	5.8	2.25377
60653	691643	5.82	2.25614
60622	691622	5.84	2.25678
60680	691668	5.86	2.2556
60585	692091	5.87	2.25849
60450	691726	5.89	2.26076
60321	691740	5.91	2.26363
60148	691858	5.93	2.26769
59939	691519	5.95	2.27168
59846	691938	5.96	2.27457
59898	691530	5.98	2.27262
59985	691905	6	2.2714
59887	691912	6.02	2.2736
59832	691589	6.04	2.27421
59902	691760	6.06	2.27298
59871	691782	6.07	2.27371
59624	691858	6.09	2.2794
59258	691708	6.11	2.28739
59175	691959	6.12	2.28976
59068	691994	6.15	2.29227
58935	692033	6.16	2.29539
58715	692017	6.18	2.30042
58592	691932	6.2	2.3031
58550	692232	6.21	2.30466
58331	691655	6.23	2.30861
58202	691940	6.25	2.31219
58091	691793	6.27	2.3145
58000	692076	6.29	2.31719
57773	692049	6.3	2.32249
57607	691905	6.32	2.32615
57655	692191	6.34	2.32557
57489	691892	6.36	2.32893
57276	691929	6.38	2.3341
57022	691583	6.4	2.33953
56865	692110	6.41	2.34438
56679	692033	6.43	2.34875
56514	691900	6.45	2.35252
56316	691875	6.47	2.35734
56053	691784	6.49	2.36366
56052	691842	6.5	2.3638
55888	691717	6.52	2.36763
55640	692152	6.54	2.37472
55479	691810	6.56	2.37808
55440	692145	6.58	2.37974
55394	691825	6.59	2.38026
55299	691575	6.61	2.38216
55260	691820	6.63	2.38364
55159	691988	6.65	2.38655
55070	691640	6.66	2.38812
54970	692027	6.69	2.39146
54905	691803	6.7	2.39267
54911	692105	6.72	2.39313
54779	691705	6.74	2.39571
54578	691785	6.76	2.40107
54423	691957	6.77	2.40544
54391	691986	6.79	2.40633
54314	692203	6.81	2.40878
54091	691698	6.83	2.41359
53860	691721	6.85	2.41973
53653	691915	6.86	2.42562
53569	691533	6.88	2.42707
53493	691769	6.9	2.42959
53413	692065	6.92	2.43234
53287	692124	6.94	2.43585
53138	691948	6.95	2.4395
53101	692215	6.97	2.44106
52996	692019	6.99	2.44349
52928	691824	7.01	2.44494
53046	692229	7.03	2.44258
53121	692223	7.04	2.44053
52960	691929	7.06	2.44428
52759	692031	7.08	2.44998
52569	691572	7.09	2.45423
52480	691713	7.12	2.45697
52571	691684	7.14	2.45441
52603	691954	7.15	2.45409
52640	691937	7.17	2.45304
52600	691813	7.19	2.45388
52578	692211	7.2	2.45531
52552	692038	7.24	2.45567
52518	692213	7.25	2.45697
52366	691667	7.26	2.46002
52208	691717	7.28	2.46451
52250	691839	7.29	2.4636
52295	691810	7.31	2.46229
52284	691731	7.33	2.46243
52151	691819	7.36	2.46631
52111	691883	7.37	2.46756
52144	691789	7.48	2.46644
52113	691374	7.49	2.46643
52138	691409	7.51	2.46581
52149	691843	7.53	2.46641
52204	691858	7.55	2.46491
52271	692131	7.57	2.46363
52259	691990	7.58	2.46366
52344	691919	7.6	2.46116
52389	691562	7.62	2.45917
52396	691816	7.64	2.45951
52386	691837	7.66	2.45983
52438	691868	7.68	2.45845
52468	691782	7.69	2.45745
52501	691889	7.71	2.45676
52530	691735	7.73	2.45564
52670	691857	7.75	2.45205
52732	692090	7.77	2.45084
52720	691401	7.79	2.44973
52863	691893	7.8	2.44685
52953	691796	7.82	2.4442
53010	691822	7.83	2.44271
53113	692041	7.86	2.44037
53250	691992	7.88	2.43657
53411	691938	7.9	2.43213
53447	691584	7.91	2.43043
53548	691888	7.92	2.42836
53659	692278	7.94	2.42621
53713	691730	7.96	2.42364
53818	691666	7.99	2.42073
53991	692092	8.01	2.41703
54112	691689	8.02	2.41302
54251	691854	8.03	2.40972
54415	692092	8.05	2.40592
54664	692148	8.08	2.39958
54777	691932	8.1	2.39622
54930	691788	8.11	2.392
55145	691593	8.12	2.38611
55442	691651	8.14	2.37869
55644	692093	8.16	2.3745
55813	692025	8.19	2.37012
56005	691979	8.2	2.36524
56202	692123	8.22	2.36065
56362	691913	8.23	2.35628
56563	692164	8.25	2.35185
56787	691524	8.27	2.34511
57098	691643	8.29	2.33781
57434	692099	8.31	2.33066
57700	691704	8.33	2.32354
57945	691817	8.34	2.31798
58212	692106	8.36	2.31228
58502	692009	8.37	2.30533
58781	691644	8.4	2.29817
58998	691878	8.42	2.29365
59299	691916	8.44	2.28686
59711	691818	8.45	2.27737
59948	691847	8.47	2.27212
60261	691822	8.48	2.26511
60629	691819	8.51	2.257
60967	691806	8.53	2.2496
61418	691999	8.54	2.24023
61937	691968	8.56	2.2291
62381	691860	8.57	2.21954
62567	691933	8.59	2.21579
62921	692029	8.62	2.20862
63351	691698	8.64	2.19916
63793	691796	8.65	2.19036
64192	692015	8.66	2.18275
64729	692066	8.68	2.17216
65369	691773	8.7	2.15908
65903	691753	8.73	2.14872
66375	691967	8.74	2.1401
66857	691729	8.76	2.13057
67581	691951	8.77	2.1175
68199	692146	8.81	2.10654
69164	691903	8.83	2.08875
69780	691975	8.85	2.078
70447	691563	8.87	2.06567
71238	691910	8.88	2.05274
72005	691801	8.9	2.03965
72606	691629	8.92	2.0294
73244	691962	8.94	2.01954
74061	691866	8.96	2.00623
74819	691427	8.98	1.99349
75304	691834	8.99	1.98661
75896	691819	9	1.97745
76695	691642	9.03	1.965
77439	691843	9.05	1.95419
78040	691856	9.07	1.94534
78999	692028	9.08	1.93169
80074	691987	9.1	1.91631
80999	692285	9.11	1.90388
81634	691932	9.14	1.89457
82618	691853	9.16	1.88113
83687	691853	9.18	1.86695
84470	691707	9.19	1.85651
85168	691521	9.2	1.84724
86255	691956	9.22	1.83418
87265	691777	9.25	1.82137
88287	691588	9.27	1.80864
89485	691195	9.28	1.79374
90945	691830	9.3	1.77769
91844	691785	9.31	1.76736
92819	691669	9.33	1.75623
94423	691779	9.36	1.73877
95764	691660	9.37	1.72422
96582	691560	9.39	1.71546
97516	692195	9.41	1.70669
98580	691807	9.42	1.69526
99647	691757	9.44	1.68447
101057	691608	9.46	1.67039
102449	691580	9.48	1.65695
103679	691810	9.5	1.64567
104972	691843	9.52	1.63375
106763	691515	9.53	1.6171
108855	691505	9.55	1.59872
110191	691672	9.57	1.5875
110901	691741	9.59	1.5816
112026	691813	9.61	1.57233
113679	691695	9.62	1.55867
115190	691638	9.64	1.54653
116911	691560	9.65	1.53298
118513	691714	9.68	1.52095
120026	692099	9.7	1.51012
122265	692075	9.72	1.49375
124730	691712	9.73	1.47584
126929	691774	9.74	1.46081
128284	691612	9.76	1.45151
129502	692017	9.79	1.44395
131511	692018	9.81	1.43092
133338	691801	9.82	1.41909
134432	692006	9.84	1.41252
136079	692308	9.85	1.40279
138057	691770	9.88	1.39029
139684	691788	9.9	1.38075
141585	692101	9.91	1.37017
143916	691843	9.93	1.35676
145964	691702	9.95	1.34536
147308	691807	9.96	1.33824
148255	692129	9.99	1.33357
149256	692204	10.01	1.32838
150764	691693	10.02	1.31996
153317	692085	10.04	1.30741
155322	691573	10.05	1.29689
156738	691478	10.07	1.28987
158352	692068	10.1	1.28276
161333	691942	10.11	1.26862
164468	691634	10.13	1.25399
167105	691768	10.15	1.24245
168660	691740	10.16	1.23566
169863	691908	10.18	1.23067
171958	691716	10.2	1.22162
174649	691561	10.22	1.21035
176820	691618	10.24	1.20164
178726	692081	10.26	1.19454
180765	691826	10.27	1.18633
184074	691445	10.28	1.17335
187659	691631	10.31	1.16029
190140	691639	10.33	1.15136
190949	691703	10.35	1.14854
192155	691681	10.36	1.14427
194770	691799	10.38	1.13532
196462	691586	10.39	1.12935
198114	691800	10.42	1.124
200960	691543	10.44	1.11435
203583	691864	10.45	1.10618	2	0.744
204898	691955	10.47	1.10208
207624	691802	10.48	1.09339
211416	691459	10.5	1.08149
213659	691639	10.53	1.07496
214341	691535	10.55	1.07285
216884	691666	10.56	1.06554
220180	691844	10.58	1.05628
222254	691555	10.59	1.05021
222985	691606	10.61	1.04822
225246	691900	10.64	1.04228
228623	691709	10.65	1.03302
231480	691424	10.67	1.02524
234849	691711	10.69	1.01681
237737	691737	10.7	1.00954
240013	691914	10.73	1.00404
242005	691829	10.74	0.999095
244708	691680	10.76	0.992457
247916	691662	10.78	0.984861
251186	691896	10.8	0.977486
253000	691657	10.81	0.973156
254598	691965	10.83	0.969809
257963	692248	10.85	0.962573
261559	692173	10.87	0.954698
264454	692314	10.89	0.948645
265982	691970	10.9	0.945156
267377	692016	10.91	0.942286
268850	692272	10.95	0.939448
269900	692033	10.96	0.937104
273098	691637	10.98	0.930314
277402	691765	10.99	0.921889
280657	691968	11.01	0.915737
282264	692075	11.02	0.912747
283373	691943	11.05	0.91054
286140	691778	11.07	0.905218
289111	691434	11.09	0.899466
291232	691597	11.1	0.895728
292009	691767	11.12	0.894453
294373	691616	11.13	0.890103
297905	691907	11.16	0.884093
301138	691533	11.18	0.878213
305061	691863	11.19	0.871791
308588	691975	11.21	0.865993
310274	691803	11.23	0.863093
313345	691833	11.24	0.858125
317350	691366	11.27	0.851394
319335	691867	11.28	0.848636
316415	691790	11.3	0.853182
317667	691805	11.32	0.851211
322797	691592	11.34	0.843068
327939	691608	11.35	0.835271
329598	691827	11.37	0.832948
331392	692056	11.39	0.830452
336340	692106	11.41	0.823272
339990	691841	11.43	0.817873
340846	692091	11.44	0.816837
343634	692199	11.46	0.813003
345109	692034	11.48	0.810842
346629	691851	11.5	0.80862
348998	691578	11.52	0.805197
353504	692001	11.53	0.799426
357219	692130	11.56	0.794608
360496	692088	11.57	0.790319
363616	691773	11.59	0.786109
366496	691621	11.61	0.782364
369391	691843	11.63	0.778896
371026	691593	11.64	0.776708
372533	691837	11.66	0.775017
374630	692069	11.68	0.772613
377567	691711	11.7	0.768834
380631	691498	11.72	0.765046
382949	691889	11.73	0.76257
386386	691940	11.75	0.758602
389868	691892	11.77	0.754574
391678	691368	11.79	0.752184
392903	691749	11.81	0.751046
395128	691477	11.82	0.74838
398513	691319	11.84	0.74453
401167	691648	11.86	0.739093
401020	691605	11.88	0.739416
401334	691924	11.9	0.739075
404112	691970	11.92	0.731838
407571	691838	11.93	0.722626
409780	691616	11.95	0.716583
411757	691864	11.97	0.711889
414287	691791	11.98	0.70533
416098	691814	12.01	0.70078
416288	692195	12.02	0.700879
418372	691898	12.04	0.695186
422110	691973	12.06	0.685977
422125	692171	12.07	0.686239
421560	692163	12.09	0.68763
425929	692156	12.11	0.676834
430349	691725	12.13	0.665411
433188	692315	12.15	0.659452
432979	692076	12.17	0.659595
433879	691985	12.18	0.657297
436006	692010	12.2	0.652251
437998	692212	12.22	0.64782
440782	692186	12.24	0.641208
442646	691694	12.26	0.6361
443269	691979	12.27	0.63507
443488	691608	12.29	0.634004
445975	691544	12.31	0.628124
449575	691701	12.33	0.620055
451826	691750	12.35	0.614977
452932	691828	12.36	0.612574
453546	691766	12.38	0.611086
455368	691493	12.4	0.606553
459069	691638	12.43	0.598446
463030	691821	12.44	0.5899
462475	691764	12.45	0.591046
460657	692028	12.47	0.595479
463699	691702	12.49	0.588243
468353	691600	12.51	0.577866
471564	692104	12.52	0.571625
471959	691434	12.55	0.56978
473410	691733	12.56	0.567088
476214	691645	12.58	0.560933
479397	691546	12.6	0.554
483074	691733	12.61	0.546501
483567	691837	12.63	0.545617
481738	691760	12.65	0.549357
483201	691409	12.67	0.545757
486705	691447	12.69	0.538473
490089	692033	12.71	0.532303
491328	692156	12.72	0.529924
491415	691836	12.74	0.529276
492379	691781	12.76	0.527209
495282	691842	12.78	0.521347
498829	691662	12.8	0.513868
502435	692028	12.81	0.507128
502072	691712	12.83	0.507397
498867	691569	12.85	0.513655
499541	692077	12.87	0.513033
502969	691797	12.89	0.50572
506492	691895	12.9	0.498824
508245	692115	12.92	0.495664
508325	691962	12.94	0.495283
509962	691931	12.96	0.492001
512637	691834	12.98	0.486597
515569	691827	13	0.480855
517460	692043	13.01	0.477492
516708	691650	13.03	0.478382
517350	692077	13.05	0.477755
520566	692163	13.06	0.471661
523806	692049	13.09	0.465277
524466	691963	13.1	0.463892
524048	692023	13.12	0.464777
525426	691460	13.14	0.461332
528670	691898	13.15	0.455807
531915	692072	13.17	0.449942
534676	691935	13.19	0.444574
535195	692017	13.21	0.443724
533148	692096	13.23	0.447664
533203	691958	13.25	0.447361
535770	691829	13.26	0.442381
538105	692073	13.28	0.438395
538418	691711	13.3	0.437293
540131	691843	13.32	0.434318
542471	692031	13.34	0.430282
544465	691881	13.35	0.426414
547262	692003	13.37	0.421492
549346	692277	13.39	0.418107
547454	691767	13.41	0.420804
546008	692098	13.43	0.42391
547722	691847	13.44	0.420432
551243	691562	13.46	0.413656
553693	691797	13.48	0.40959
554206	691922	13.5	0.408851
555316	691841	13.52	0.406749
557065	692019	13.54	0.403886
558844	692079	13.55	0.400811
560853	691874	13.57	0.396962
562429	691931	13.59	0.394265
563583	692066	13.6	0.39243
564839	692184	13.63	0.390395
566485	691943	13.64	0.387173
567212	691926	13.66	0.38588
567381	691994	13.68	0.385683
567970	691835	13.71	0.38443
571065	691725	13.73	0.378903
573313	691506	13.75	0.374712
575769	691860	13.77	0.370999
576502	691925	13.79	0.369837
574985	691993	13.8	0.372533
574426	691912	13.82	0.373377
577372	691860	13.84	0.368257
581180	692335	13.86	0.362455
582135	692034	13.88	0.360409
583175	691943	13.89	0.358522
584362	691817	13.91	0.356341
584494	692061	13.93	0.356466
583936	691932	13.95	0.357222
584253	691767	13.97	0.356454
585587	691918	13.98	0.354424
587602	692161	14	0.35139
590084	691466	14.02	0.346259
593076	691622	14.04	0.341512
593669	691865	14.06	0.340875
593645	691644	14.08	0.340601
595812	692009	14.09	0.337542
597511	692025	14.11	0.334771
597720	691927	14.13	0.334289
598054	691756	14.14	0.333499
598730	691862	14.17	0.332541
597513	691957	14.18	0.334671
597741	691659	14.2	0.333875
599929	691851	14.22	0.330564
604709	691752	14.23	0.322647
605423	691692	14.25	0.321406
606483	691345	14.27	0.319203
608852	691518	14.29	0.315632
609869	691810	14.31	0.314413
610311	692016	14.33	0.313995
610449	691721	14.34	0.313357
609579	692014	14.36	0.315166
609273	691847	14.38	0.315422
612645	692367	14.4	0.310759
615502	691888	14.42	0.305536
617107	691976	14.43	0.303116
618057	691863	14.45	0.301455
620215	691977	14.47	0.298213
620790	691744	14.49	0.29698
620443	691849	14.51	0.297674
621255	692174	14.52	0.296856
622340	691970	14.54	0.294866
622032	691893	14.56	0.29524
623081	691836	14.58	0.293516
627005	692171	14.6	0.287868
628505	691872	14.62	0.285119
627966	691972	14.63	0.286096
627217	691836	14.65	0.287067
628061	691849	14.67	0.285775
629013	691611	14.68	0.283964
630359	691830	14.71	0.282191
632347	691809	14.72	0.279096
633412	691978	14.74	0.277696
631343	691899	14.76	0.28077
630713	692052	14.78	0.281957
633747	692369	14.79	0.277731
635977	691925	14.82	0.27369
637221	691837	14.83	0.271666
638672	692329	14.85	0.270146
639518	692054	14.87	0.268473
638531	691679	14.88	0.269447
638001	692138	14.9	0.270899
636934	692000	14.92	0.272333
636424	691913	14.94	0.27299
637104	691674	14.96	0.271615
641176	691807	14.97	0.26561
645433	691841	14.99	0.259231
646888	691747	15.01	0.256914
645825	691885	15.03	0.258704
645651	691788	15.05	0.258829
646939	692102	15.07	0.257335
647352	692073	15.08	0.256675
648436	691813	15.1	0.254687
649967	691873	15.12	0.252484
649639	691823	15.14	0.252904
648744	691939	15.16	0.254403
650160	692163	15.18	0.252603
651061	691854	15.19	0.250827
651962	692217	15.21	0.249994
652211	691784	15.22	0.249018
654415	691944	15.25	0.245972
656524	692120	15.26	0.243101
657395	691778	15.29	0.241339
658820	691945	15.3	0.239476
658212	692061	15.31	0.240532
655968	692304	15.33	0.244179
656445	692016	15.35	0.243072
658656	691782	15.37	0.239489
660570	691888	15.39	0.236828
661307	692219	15.41	0.236212
661402	692115	15.42	0.235927
661719	691483	15.44	0.23458
663292	691611	15.46	0.232462
664554	691463	15.48	0.230416
666198	691896	15.5	0.228633
666008	691856	15.51	0.228852
665138	691743	15.53	0.229958
665762	691670	15.55	0.22895
667492	691754	15.57	0.226558
668447	692024	15.59	0.225554
668054	692205	15.61	0.226375
668144	692128	15.62	0.226137
669144	692093	15.64	0.224643
670735	692174	15.66	0.222461
672562	691930	15.68	0.219494	3	0.744
674627	692065	15.7	0.216722
674119	691810	15.71	0.217093
671831	692150	15.73	0.220851
672364	692113	15.75	0.220033
673049	691954	15.76	0.218828
673143	691909	15.79	0.21863
673000	691980	15.81	0.218935
672823	691928	15.82	0.219116
673450	691856	15.84	0.218116
674894	691618	15.86	0.215716
676468	691799	15.87	0.213721
677320	691910	15.9	0.212661
677612	691900	15.92	0.212231
678461	691988	15.93	0.211146
679153	691655	15.95	0.209698
679573	691941	15.96	0.209501
679198	691691	15.98	0.209685
679589	691813	16	0.2093
679641	691684	16.03	0.209046
679946	691952	16.04	0.208987
681233	691839	16.05	0.207006
683606	691940	16.07	0.203795
685278	692525	16.09	0.202255
684302	692125	16.11	0.203072
684144	692043	16.13	0.20318
684863	692408	16.16	0.202676
685597	692280	16.18	0.201466
685227	692050	16.2	0.201665
684514	691885	16.22	0.202439
684759	691716	16.24	0.201859
685854	691699	16.25	0.200296
686113	691752	16.27	0.200006
686092	691519	16.29	0.199711
687624	691822	16.3	0.197984
689559	691739	16.33	0.195163
690090	692049	16.35	0.194853
689754	692080	16.36	0.195365
689361	691886	16.38	0.195644
689566	691868	16.4	0.195333
689643	691950	16.41	0.195339
691546	691967	16.43	0.19271
692824	691822	16.46	0.190732
693960	691902	16.47	0.189267
694143	691857	16.49	0.188951
694298	691731	16.5	0.188561
695074	691712	16.52	0.18746
694952	691577	16.54	0.187441
694861	691648	16.57	0.187666
695216	691759	16.58	0.187329
695599	692053	16.59	0.187208
696407	692348	16.61	0.186501
697805	692029	16.63	0.184129
699037	692098	16.66	0.182529
698901	692175	16.67	0.182823
697891	691691	16.69	0.183541
698740	691687	16.7	0.182367
699223	691535	16.72	0.181492
699560	691571	16.74	0.181078
699589	691703	16.76	0.181222
699356	691578	16.78	0.181368
699377	691697	16.79	0.181505
699528	691757	16.81	0.181381
699990	691706	16.83	0.180675
700092	691932	16.84	0.180849
699633	691682	16.87	0.181132
701294	692029	16.89	0.179336
702350	692180	16.9	0.1781
701735	692021	16.92	0.178721
701154	692096	16.93	0.17962
702264	691877	16.95	0.177797
703631	692059	16.98	0.176181
703817	691946	17	0.17577
704538	691868	17.01	0.174679
705353	692424	17.03	0.17434
704625	692049	17.04	0.174811
703945	691883	17.06	0.175508
704350	691604	17.09	0.174569
705031	691994	17.11	0.174182
704663	692124	17.12	0.174864
704644	691740	17.13	0.174357
705676	692039	17.15	0.173366
706625	692166	17.17	0.172252
707331	691647	17.21	0.170574
706550	691912	17.24	0.172002
706375	692401	17.26	0.172918
707813	692079	17.28	0.170519
708476	691904	17.29	0.169378
708179	691826	17.3	0.169672
708545	692053	17.32	0.169491
708304	691664	17.35	0.169278
709497	691917	17.37	0.168014
711367	692092	17.38	0.165731
712027	691808	17.4	0.164448
712459	692082	17.41	0.164246
712661	692158	17.43	0.164079
713276	692011	17.46	0.163048
713654	692296	17.48	0.162935
712528	691965	17.49	0.163991
712207	692227	17.5	0.164786
712558	691791	17.52	0.163709
713290	691847	17.54	0.162802
713284	691764	17.57	0.162695
714007	691548	17.58	0.161424
714986	691551	17.6	0.160115
715111	691642	17.61	0.160073
714833	691919	17.63	0.16083
714665	691821	17.65	0.160919
715232	691984	17.67	0.160385
714370	691778	17.69	0.161256
713872	691606	17.71	0.161686
714277	691695	17.72	0.161265
715087	692149	17.74	0.160808
715413	691889	17.75	0.160011
716380	692310	17.78	0.159299
715314	692075	17.8	0.160401
714697	692442	17.82	0.161737
715445	692334	17.83	0.160584
716349	692273	17.85	0.159289
717137	692418	17.86	0.158436
717365	692286	17.89	0.157949
717801	692203	17.91	0.157252
718357	692094	17.92	0.156359
718531	692005	17.94	0.156003
718815	692091	17.95	0.155744
719301	692222	17.97	0.155278
718409	691977	18	0.156127
717829	692401	18.01	0.157488
718316	691947	18.03	0.15621
718664	691945	18.04	0.155743
718300	691797	18.06	0.156023
719154	692163	18.09	0.155392
719177	691677	18.11	0.154688
719251	691862	18.12	0.154846
720462	692062	18.14	0.153511
721539	691944	18.15	0.151917
721308	691736	18.17	0.151936
721025	692034	18.2	0.152724
721028	692285	18.21	0.153067
721357	692119	18.23	0.152401
720797	691966	18.25	0.152933
720588	691933	18.26	0.153165
721051	692237	18.28	0.15297
721085	692057	18.31	0.152676
721430	692352	18.32	0.152626
722439	692065	18.34	0.150891
723960	692221	18.36	0.149093
723749	691728	18.37	0.14869
723239	692038	18.38	0.149793
722665	691619	18.41	0.149974
723035	691758	18.43	0.149676
722901	691660	18.45	0.149718
723142	691590	18.47	0.149302
723508	691671	18.48	0.14893
723826	691399	18.49	0.148132
724469	691183	18.52	0.146983
726311	691878	18.54	0.145515
726455	691700	18.56	0.145079
725781	691780	18.57	0.146078
724775	691539	18.58	0.147072
725155	691593	18.6	0.146645
725401	691821	18.63	0.146636
725402	692074	18.65	0.146984
725406	692440	18.66	0.147485
724879	692285	18.68	0.147967
724420	692158	18.69	0.148397
724747	692142	18.71	0.147943
725860	692118	18.74	0.146441
725864	691883	18.75	0.146111
726243	692009	18.77	0.145785
726391	691826	18.79	0.145337
726938	691870	18.8	0.144678
726460	691699	18.82	0.145071
726342	692205	18.85	0.145926
726437	691985	18.86	0.145497
726252	691735	18.88	0.145395
726702	691806	18.9	0.1449
728327	692113	18.91	0.143187
728969	691917	18.94	0.142073
729134	692019	18.95	0.141998
728787	692094	18.97	0.142557
728599	692011	18.99	0.142689
728144	691826	19	0.143031
728128	692245	19.02	0.143631
727551	691800	19.04	0.143774
728010	691854	19.06	0.143246
728526	692113	19.08	0.142926
729107	691960	19.1	0.141952
729589	691928	19.11	0.141275
729163	691839	19.12	0.141711
727881	691720	19.14	0.14323
727822	691722	19.17	0.14331
728668	691640	19.19	0.142085
728787	691974	19.2	0.142391
728884	692112	19.23	0.142455
729939	691833	19.26	0.140685
730747	692202	19.28	0.140137
731410	691891	19.29	0.13884
732023	692172	19.31	0.138427
731307	691940	19.33	0.139042
731589	692171	19.34	0.138993
731784	691979	19.37	0.138473
731821	691906	19.39	0.138324
732060	692134	19.4	0.138326
732026	691944	19.42	0.138108
732229	692105	19.44	0.138066
732018	692084	19.45	0.138312
732042	691947	19.48	0.138091
732504	691949	19.49	0.137491
732847	692214	19.51	0.137409
732707	692362	19.53	0.137797
733014	692430	19.55	0.13749
733066	691894	19.56	0.136682
733745	692411	19.59	0.136511
733560	692313	19.6	0.136616
733269	692353	19.62	0.137051
733361	692486	19.64	0.137115
732876	692382	19.65	0.137604
732170	691876	19.66	0.137826
733448	692532	19.69	0.137065
732507	692120	19.71	0.137723
732704	692434	19.73	0.1379
733414	692387	19.74	0.136909
733536	692176	19.76	0.136459
733235	692215	19.78	0.136905
733331	692338	19.8	0.136949
733433	691990	19.82	0.136336
733879	692459	19.83	0.136402
734146	692188	19.85	0.13568
735160	692414	19.87	0.134673
735297	692535	19.89	0.134662
734001	692043	19.91	0.135669
733856	692229	19.93	0.136115
733813	691812	19.94	0.135595
733983	692102	19.96	0.135774
733721	692258	19.98	0.136331
733453	691958	19.99	0.136266
733961	692084	20.02	0.135778
734384	692073	20.03	0.135212
735025	692102	20.05	0.134418
735156	692301	20.07	0.134522
733893	691779	20.08	0.135445
733802	691922	20.1	0.135761
734893	692174	20.12	0.134689
735437	692237	20.14	0.134069
735115	692085	20.16	0.134277
735508	692105	20.18	0.133794
735726	691969	20.19	0.133323
735511	691973	20.22	0.133608
735634	691962	20.23	0.133433
736369	692005	20.25	0.132538
736788	692295	20.27	0.132395
735862	691937	20.28	0.133102
735583	691861	20.3	0.13336
736414	691960	20.32	0.132418
736619	692310	20.34	0.132635
736342	691914	20.36	0.132447
737398	692372	20.38	0.13171
737548	692415	20.39	0.131575
737513	692204	20.41	0.131329
737875	692077	20.43	0.130685
737512	691709	20.45	0.130647
737550	692261	20.47	0.13136
736421	692227	20.48	0.132777
736555	692503	20.5	0.132984
736965	692549	20.52	0.132516
736209	691786	20.54	0.132443
737401	692709	20.56	0.132171
737844	692727	20.57	0.131622
737620	692190	20.59	0.131172
737838	692289	20.61	0.131026
737358	692001	20.64	0.13125
737274	692278	20.65	0.131741
735956	692095	20.66	0.133198
735349	692347	20.68	0.134335
736644	692632	20.7	0.133047
736660	692561	20.72	0.132928
735796	692265	20.74	0.133641
736553	692540	20.76	0.133038
737218	692371	20.77	0.131942
737504	692484	20.79	0.131728
737513	692003	20.81	0.131052
737985	692063	20.82	0.130524
737102	691782	20.84	0.131279
736876	692094	20.86	0.132003
737201	692033	20.88	0.131498	4	0.742
737119	691812	20.9	0.131299
737028	691932	20.91	0.131582
737606	692233	20.93	0.131249
737488	691963	20.95	0.131029
737601	691806	20.97	0.130666
737730	691757	20.99	0.130431
738497	692100	21.01	0.129912
738577	692037	21.02	0.129722
737519	691634	21.04	0.130535
737262	692006	21.06	0.131381
737673	691995	21.08	0.130834
737736	691899	21.1	0.13062
737283	691839	21.11	0.131124
737136	691839	21.13	0.131314
737229	691717	21.15	0.131025
737387	691831	21.17	0.130978
738441	692050	21.19	0.129915
739637	692232	21.2	0.128621
739469	691981	21.22	0.128491
739464	692314	21.24	0.128957
738879	691839	21.26	0.129058
739336	692072	21.27	0.128789
738798	691905	21.3	0.129254
738889	692375	21.31	0.129785
738437	692207	21.33	0.130137
738262	692235	21.36	0.130402
739693	692173	21.38	0.128467
739987	692043	21.4	0.127908
740036	692167	21.42	0.128016
739551	692061	21.44	0.128496
739793	692217	21.46	0.128399
739737	692056	21.47	0.128249
739562	692202	21.5	0.128676
739287	692412	21.51	0.129321
739016	692419	21.53	0.129681
738672	692308	21.55	0.129973
738583	692320	21.56	0.130104
739348	692598	21.58	0.129499
739146	692209	21.6	0.129223
738824	692098	21.62	0.129486
738792	691814	21.64	0.129136
740055	692195	21.65	0.12803
739972	691953	21.68	0.127803
739295	691812	21.69	0.128483
739200	692008	21.71	0.128876
739143	691932	21.73	0.128845
739173	691622	21.74	0.128378
739412	691447	21.76	0.127828
740205	691756	21.78	0.127231
740657	691973	21.8	0.126947
740837	692087	21.82	0.126872
740690	691787	21.83	0.126648
741049	692048	21.85	0.126545
740795	691852	21.87	0.126602
740631	691927	21.89	0.126917
739929	691697	21.9	0.127505
739757	691834	21.93	0.127917
739591	691626	21.94	0.127844
740418	691965	21.96	0.127244
740406	691866	21.98	0.127123
739637	691779	21.99	0.127996
739349	692003	22.01	0.128677
739837	691800	22.03	0.127766
740933	692281	22.05	0.127016
740523	692110	22.07	0.127309
740329	692065	22.09	0.127497
740628	692066	22.1	0.127113
740674	692007	22.12	0.126972
741553	692267	22.14	0.126198
741863	691995	22.16	0.125424
741428	691744	22.18	0.125638
741672	692142	22.19	0.125873
741595	691699	22.21	0.12536
741943	691813	22.23	0.12507
742393	691675	22.25	0.1243
742576	691973	22.27	0.124476
742312	691887	22.29	0.124697
742119	691758	22.3	0.124767
741896	691729	22.32	0.125014
742694	692063	22.34	0.124449
742645	691984	22.36	0.124403
742154	691814	22.38	0.1248
742122	692142	22.4	0.125293
742293	692067	22.41	0.12497
742368	691688	22.43	0.124351
742249	691542	22.44	0.124302
742468	691809	22.47	0.124389
742238	691800	22.48	0.124672
742243	691898	22.5	0.124801
742407	691810	22.52	0.124469
742545	691989	22.53	0.124538
741768	691427	22.55	0.124762
741742	691503	22.57	0.124901
742316	692065	22.59	0.124938
742415	691789	22.61	0.12443
743033	691971	22.63	0.123886
742598	691533	22.64	0.123841
742987	691935	22.66	0.123896
743229	691983	22.68	0.123651
743513	692149	22.7	0.123515
743703	692094	22.72	0.123196
743961	691969	22.73	0.122692
743656	691885	22.75	0.122968
742965	691809	22.77	0.12375
742795	691860	22.79	0.124039
742990	691826	22.81	0.123741
742992	691768	22.82	0.123659
742954	691872	22.84	0.123851
743594	692065	22.86	0.123295
743500	691675	22.88	0.122878
744346	691885	22.9	0.122082
745293	692108	22.92	0.121176
745113	692115	22.93	0.121417
743962	691595	22.95	0.122175
744378	692187	22.97	0.122458
744556	691982	22.98	0.121947
744181	691543	23.01	0.121822
744358	691854	23.02	0.122024
744261	691931	23.04	0.122255
744682	692076	23.06	0.121915
745323	692257	23.08	0.121343
745959	692268	23.09	0.120545
746251	692190	23.11	0.120064
745927	691809	23.13	0.119953
745428	691671	23.16	0.120401
745660	692195	23.17	0.120827
745945	692409	23.18	0.120757
746242	692528	23.21	0.120541
745351	691973	23.22	0.120916
744967	691777	23.24	0.121137
745911	692137	23.26	0.120425
746340	692260	23.27	0.120046
746870	692269	23.29	0.119381
746743	691881	23.31	0.119009
746583	691960	23.33	0.119322
745632	691587	23.35	0.120024
745641	691941	23.36	0.120501
745680	691762	23.38	0.120204
746059	691743	23.4	0.119693
746419	691966	23.42	0.11954
746178	691697	23.44	0.119477
746550	692147	23.46	0.119622
746707	692004	23.47	0.119224
746481	691822	23.49	0.119262
746190	692064	23.51	0.119968
745708	692174	23.52	0.120736
745224	691707	23.55	0.120712
745477	691669	23.56	0.120335
746271	692010	23.58	0.11979
746334	691995	23.6	0.119689
746119	691964	23.61	0.119921
746316	691832	23.63	0.119487
746754	691736	23.65	0.118795
747608	692113	23.67	0.118224
747218	692125	23.69	0.118738
746619	691865	23.71	0.119145
746486	692054	23.72	0.119576
746762	692447	23.74	0.119765
746421	691786	23.76	0.119289
746742	691743	23.78	0.11882
746893	691986	23.8	0.118962
746671	691894	23.81	0.119119
746477	691905	23.83	0.119382
747714	692039	23.85	0.117987
748105	691867	23.87	0.117251
748099	691581	23.89	0.116864
747970	691874	23.9	0.117433
747435	691846	23.92	0.118077
747634	691904	23.94	0.117903
748176	692036	23.96	0.117393
747872	691792	23.98	0.117445
747099	691519	24.01	0.118055
747447	691729	24.03	0.1179
748225	692030	24.05	0.117323
749038	692166	24.06	0.116474
749207	692236	24.09	0.116355
749020	692211	24.1	0.116559
748792	692152	24.14	0.116768
749913	692428	24.15	0.115722
749672	691948	24.17	0.115367
749722	692163	24.19	0.115599
748996	691790	24.21	0.116009
749080	691868	24.23	0.11601
749274	691786	24.25	0.11565
749662	691734	24.26	0.115084
749747	691569	24.28	0.114749
750103	692212	24.3	0.115182
749392	691815	24.33	0.11554
749612	691806	24.34	0.115247
749649	691759	24.35	0.115135
749661	691885	24.37	0.115294
749015	691803	24.39	0.116003
748769	692039	24.41	0.116642
748308	691904	24.43	0.117043
748537	691961	24.44	0.11683
748981	692134	24.46	0.116503
748929	691909	24.48	0.116259
748795	691746	24.5	0.116205
748805	691653	24.52	0.116064
748683	691509	24.54	0.11602
748828	691762	24.55	0.116185
748507	691511	24.57	0.116247
748894	691923	24.59	0.116323
749333	692191	24.6	0.116133
749010	691554	24.63	0.115666
749855	691944	24.65	0.115128
749998	691699	24.66	0.114609
750193	691787	24.68	0.114482
750259	691992	24.69	0.114681
749752	691566	24.71	0.114738
749583	691523	24.73	0.114894
749786	691727	24.76	0.114917
749875	691965	24.77	0.115132
749235	691381	24.79	0.115141
750075	691909	24.8	0.1148
749895	691685	24.82	0.11472
749813	691915	24.85	0.115142
749500	691791	24.86	0.115369
749047	691364	24.88	0.115357
749786	691848	24.89	0.115084
749882	691737	24.91	0.114809
749565	691601	24.93	0.115024
749456	691795	24.96	0.115431
749693	692118	24.97	0.115574
749156	691488	24.99	0.115389
750179	691926	25	0.114692
750513	691811	25.02	0.114109
750691	691867	25.04	0.11396
750552	691939	25.06	0.114235
750225	691615	25.08	0.114204
751164	692201	25.09	0.113819
751054	691783	25.11	0.113383
750873	691676	25.13	0.113465
750777	691641	25.14	0.113539
750953	691843	25.17	0.113594
750989	691713	25.19	0.113369
750847	691347	25.2	0.113045
751308	691666	25.22	0.112899
751181	691706	25.23	0.113116
750549	691373	25.25	0.113459
750798	691498	25.28	0.113315
750780	691405	25.3	0.11321
751093	691801	25.31	0.113358
750616	691462	25.33	0.113497
750545	691638	25.34	0.113829
750637	691752	25.36	0.11387
750623	691561	25.39	0.113624
751431	692312	25.41	0.113633
750786	691991	25.42	0.11401
750761	692324	25.43	0.1145
750755	692167	25.45	0.114292
750896	692128	25.47	0.114059
750883	692045	25.5	0.113961
750537	691887	25.51	0.114183
749979	691478	25.52	0.114328
750534	691962	25.54	0.11429
750172	691420	25.56	0.114003
750926	691883	25.58	0.113683
751121	691913	25.6	0.113477
751031	692003	25.62	0.113715
750608	691781	25.63	0.113947
750760	691800	25.65	0.11378
751366	692123	25.67	0.113455
750752	691588	25.69	0.113498
750684	691772	25.71	0.113838
750428	691786	25.73	0.114182
750832	692141	25.74	0.114158
750856	691888	25.76	0.113779
751310	691990	25.78	0.113343
751129	691903	25.8	0.113453
751159	692214	25.82	0.113843
750827	692064	25.84	0.114058
751161	692150	25.85	0.113753
751411	692211	25.87	0.11352
751147	692013	25.88	0.113582
751088	692061	25.91	0.113723
750783	691887	25.93	0.11387
750861	691872	25.94	0.113751
751183	691703	25.96	0.113109
751511	691509	25.97	0.112425
751470	691659	25.99	0.112684
751208	691753	26.02	0.113146
751408	691987	26.04	0.113215
750916	691485	26.05	0.113147
751528	691937	26.06	0.112994
751288	691737	26.08	0.113022
751728	692123	26.1	0.112996
751533	691936	26.13	0.112986	5	0.747
751633	691808	26.14	0.112683
751763	691590	26.16	0.112217
752047	691736	26.17	0.112058
751666	691733	26.19	0.112537
751706	691916	26.21	0.112739
752196	692031	26.24	0.112276
752279	691872	26.25	0.111952
751985	691489	26.27	0.111796
752224	691879	26.28	0.112031
752432	692164	26.3	0.11216
752030	691906	26.31	0.112314
752149	691712	26.34	0.111896
752566	691974	26.36	0.111729
751889	691782	26.38	0.112322
751732	691979	26.39	0.112793
751730	691860	26.41	0.112631
752057	692095	26.42	0.11254
751742	691989	26.45	0.112794
751074	691553	26.47	0.11304
751126	691733	26.49	0.113223
751257	692084	26.5	0.11354
751086	691933	26.51	0.113549
751529	692269	26.54	0.11345
750959	691745	26.56	0.113451
751074	691964	26.58	0.113607
751585	692381	26.59	0.113533
751225	691648	26.6	0.11298
751722	691861	26.62	0.112643
752135	692202	26.65	0.112589
751856	691996	26.67	0.112659
751415	691740	26.68	0.112865
751701	691963	26.7	0.11281
751414	691484	26.71	0.112514
752413	692057	26.73	0.112037
752195	691836	26.76	0.112009
752084	691894	26.77	0.112229
752224	691857	26.79	0.112001
752508	691891	26.81	0.111688
752190	691765	26.82	0.111917
752272	692195	26.84	0.112406
751654	691973	26.87	0.112883
751473	691875	26.88	0.112978
751906	692271	26.9	0.112974
751609	691714	26.92	0.112583
752406	692088	26.93	0.112088
751896	691547	26.95	0.111989
752272	691862	26.97	0.111947
752460	691967	26.99	0.111853
752338	691845	27.01	0.11184
752220	691603	27.03	0.111656
752112	691501	27.04	0.111652
751810	691408	27.05	0.111907
751747	691531	27.08	0.112156
752191	691715	27.1	0.111847
752940	691987	27.12	0.111273
752911	691835	27.13	0.1111
753205	692262	27.14	0.111316
753554	692344	27.16	0.110987
753878	692293	27.19	0.110507
753727	692133	27.21	0.110478
753509	692074	27.22	0.110673
753778	692507	27.24	0.110929
753276	692371	27.25	0.111376
752861	692244	27.27	0.111727
752865	692500	27.3	0.112074
752046	691981	27.32	0.112397
752197	692417	27.33	0.112806
751747	692151	27.35	0.113011
751860	692090	27.36	0.112783
752420	692434	27.38	0.112547
752267	692194	27.41	0.112411
752458	692253	27.42	0.11225
752470	692288	27.44	0.112283
752679	692495	27.46	0.112303
752817	692383	27.47	0.111974
753038	692319	27.5	0.111606
752748	692124	27.51	0.111705
752788	691976	27.53	0.11145
753563	692248	27.55	0.110844
753295	691858	27.56	0.110646
753995	692534	27.58	0.110691
753385	692239	27.6	0.111057
753117	692171	27.62	0.111302
753122	692286	27.64	0.111454
753013	692142	27.66	0.111394
753566	692506	27.67	0.111195
753077	692099	27.69	0.111254
753181	692161	27.71	0.111207
752984	691891	27.73	0.111085
753279	692042	27.75	0.11092
753340	692132	27.76	0.110966
753264	692298	27.78	0.111291
752960	692124	27.81	0.111436
752925	692073	27.82	0.11141
752911	692049	27.84	0.111395
752940	692098	27.85	0.111426
752778	691945	27.87	0.11142
753326	692443	27.89	0.111412
752773	691974	27.9	0.111466
752625	691823	27.93	0.111446
752871	691834	27.95	0.111149
753029	692009	27.96	0.11119
752830	691930	27.98	0.111334
753137	692201	28	0.111318
753044	691843	28.01	0.110943
753198	691832	28.04	0.110733
753713	691986	28.05	0.110293
753795	691871	28.07	0.110031
753873	692005	28.09	0.110117
753863	692004	28.11	0.110128
754068	692000	28.12	0.109864
754398	692109	28.15	0.109597
754573	692289	28.16	0.109624
753908	691746	28.18	0.109716
753734	691701	28.2	0.109874
753819	691917	28.21	0.110064
753922	691981	28.24	0.110022
753697	691729	28.25	0.109959
753761	691953	28.27	0.110187
753491	691913	28.29	0.110474
753665	692041	28.3	0.11043
753817	692173	28.32	0.110419
753455	691832	28.34	0.110408
753768	692151	28.36	0.110451
753289	691770	28.38	0.110532
753639	692114	28.4	0.110563
754050	692299	28.41	0.110298
753605	691648	28.42	0.109964
753648	691547	28.45	0.109771
753769	691951	28.47	0.110174
753251	691578	28.49	0.110316
754042	692008	28.5	0.109908
754266	691943	28.52	0.109535
754278	692199	28.53	0.109872
753935	692077	28.56	0.110138
753850	692239	28.58	0.110469
753733	691988	28.59	0.110271
754009	692128	28.61	0.110115
753997	691983	28.63	0.10993
753816	691973	28.64	0.110145
753754	692221	28.67	0.110565
753419	691861	28.68	0.110493
754061	692218	28.7	0.110173
753654	691714	28.72	0.109993
753834	691993	28.74	0.11015
753759	692096	28.75	0.110387
753702	692061	28.78	0.110411
753827	692087	28.79	0.110288
753990	691882	28.81	0.1098
754589	692157	28.83	0.109422
754345	691948	28.84	0.109442
754336	691969	28.87	0.109482
754634	692125	28.88	0.109321
754487	691880	28.9	0.109169
754571	691871	28.92	0.109051
754768	692058	28.94	0.109059
754540	691740	28.95	0.108909
754946	692082	28.96	0.108868
755142	692141	28.99	0.108701
755352	692107	29.01	0.10839
755298	692038	29.03	0.108363
755200	691853	29.04	0.108232
755282	691789	29.06	0.10804
755471	691849	29.07	0.107884
755335	691836	29.1	0.108038
755369	691913	29.12	0.108101
755171	691794	29.13	0.108187
755163	691982	29.15	0.108456
754768	691729	29.17	0.108606
755033	691870	29.19	0.108466
755041	691855	29.21	0.108435
754549	691622	29.23	0.108735
754716	691865	29.24	0.108859
755053	692066	29.26	0.108711
754734	691911	29.28	0.1089
754577	691885	29.3	0.109062
754505	691829	29.32	0.109076
754233	691584	29.33	0.109082
754171	691718	29.35	0.109345
754182	691731	29.37	0.109349
754756	692030	29.38	0.109036
754290	691585	29.41	0.109011
754237	691528	29.42	0.109
754692	691800	29.44	0.1088
755543	692446	29.46	0.108615
754678	691569	29.47	0.108499
754763	691622	29.49	0.108465
755008	691772	29.51	0.108362
755107	691966	29.53	0.108505
755230	691902	29.55	0.108261
755603	692075	29.57	0.108029
756154	692437	29.58	0.107833
756077	692303	29.6	0.107745
755710	691889	29.62	0.107638
756079	692027	29.65	0.107363
755807	691805	29.66	0.1074
756201	692317	29.67	0.107608
755628	691754	29.69	0.107555
755686	691836	29.71	0.107595
755439	691853	29.73	0.10793
755416	692008	29.75	0.108173
755526	691993	29.76	0.108013
755541	691794	29.78	0.10772
755517	691709	29.8	0.107633
755989	692150	29.82	0.107646
755905	691923	29.84	0.107439
755872	691861	29.86	0.107395
755945	691886	29.87	0.107337
756540	692309	29.89	0.10717
756228	691995	29.91	0.107131
756394	691952	29.92	0.106863
756761	692166	29.95	0.106695
756380	691760	29.96	0.106616
756353	691661	29.98	0.106513
756572	691744	30	0.106352
757235	692096	30.02	0.106002
757317	692017	30.03	0.10579
757074	691918	30.06	0.10596
757133	691931	30.07	0.105903
757108	691924	30.09	0.105925
757304	692222	30.11	0.106089
757303	692453	30.12	0.106408
756927	692098	30.14	0.106392
757239	692416	30.16	0.106437
756586	692152	30.18	0.106896
756675	692243	30.2	0.106909
756496	691986	30.21	0.106781
756609	692043	30.23	0.106717
756556	692141	30.26	0.106919
756451	692098	30.27	0.106992
755988	691714	30.29	0.107046
755994	691836	30.31	0.107207
756240	691906	30.32	0.106993
756834	692188	30.34	0.106633
756243	691646	30.36	0.106631
756400	691754	30.38	0.106582
756994	691653	30.4	0.105695
757065	691520	30.41	0.105423
757990	692267	30.43	0.105288
757615	691835	30.45	0.105165
757780	692102	30.46	0.105325
757696	691905	30.49	0.105159
757603	691693	30.5	0.104984
757986	691884	30.52	0.104766
757772	691877	30.54	0.105025
757638	691997	30.55	0.105359
756895	691324	30.57	0.105367
757445	691796	30.59	0.105325
757520	691901	30.61	0.105375
757373	691874	30.63	0.105523
757171	691752	30.65	0.105609
757364	692006	30.66	0.105716
757256	691947	30.68	0.105771
757340	691932	30.7	0.105644
757431	691900	30.72	0.105486
757272	691806	30.74	0.105556
757448	691895	30.76	0.105457
757659	692004	30.77	0.105342
757791	691874	30.79	0.104997
758047	691933	30.81	0.104757
758066	692043	30.83	0.104884
758020	691947	30.85	0.10481
758066	691928	30.87	0.104726
758345	692124	30.88	0.104645
758070	691686	30.9	0.104388
758267	691837	30.92	0.104348
758168	691784	30.94	0.104399
758047	691683	30.95	0.104412
758516	691882	30.97	0.104097
758991	692128	30.99	0.10384
758596	691763	31.01	0.103833
758506	691616	31.03	0.103744
758984	691984	31.04	0.10365
758938	692052	31.06	0.103801
759259	692351	31.08	0.10381
758793	691935	31.1	0.103822
758256	691525	31.11	0.103932
758291	691714	31.14	0.104149
758800	692238	31.15	0.104231
758702	692085	31.18	0.104143
758340	691761	31.19	0.104152
758916	692113	31.2	0.103913
758756	691749	31.22	0.103613
758672	691786	31.24	0.103769
758580	691862	31.26	0.103989
758846	691961	31.28	0.103792
759307	692196	31.29	0.103537
759089	691987	31.31	0.103523
759303	692230	31.33	0.103588	6	0.744
759444	692078	31.35	0.103202
759296	691862	31.37	0.103091
759057	691699	31.39	0.103166
759178	691893	31.4	0.103281
759090	691988	31.42	0.103523
758756	691849	31.44	0.10375
759189	692226	31.46	0.103726
758813	691865	31.48	0.103701
759039	692071	31.49	0.103701
758368	691616	31.51	0.103917
758163	691520	31.53	0.104042
758496	691612	31.54	0.103751
758795	691921	31.57	0.103801
759063	692158	31.58	0.10379
758582	691805	31.6	0.103908
759022	692092	31.62	0.103751
759041	692039	31.64	0.103654
759447	692248	31.65	0.103433
759351	691925	31.67	0.103108
759366	691858	31.69	0.102997
759641	691815	31.71	0.102593
759736	691734	31.73	0.102363
760464	692368	31.74	0.102323
759929	691909	31.76	0.102362
759716	691712	31.78	0.102358
760113	692165	31.8	0.102484
759986	691974	31.82	0.10238
760096	691983	31.83	0.102254
760215	692068	31.85	0.102222
760260	692171	31.87	0.102308
760353	692110	31.89	0.102107
760368	691960	31.91	0.101882
760229	691967	31.93	0.102066
759901	691836	31.94	0.102296
760121	692064	31.96	0.102335
759416	691436	31.98	0.102354
760457	692415	32	0.102397
759893	691858	32.02	0.102337
760239	692055	32.03	0.102174
760109	691866	32.05	0.102077
760169	691941	32.07	0.102105
760521	692536	32.08	0.102483
759976	692156	32.11	0.102643
759671	691932	32.12	0.102717
759655	691996	32.14	0.102825
759553	691912	32.16	0.102837
759935	692064	32.18	0.102568
759716	692035	32.19	0.102802
759850	692236	32.22	0.102911
759694	691900	32.23	0.102644
759712	691787	32.25	0.102466
760247	692408	32.27	0.10265
760324	692379	32.28	0.102514
760615	692492	32.3	0.102305
759927	691949	32.32	0.102419
759597	691953	32.34	0.102839
759369	691724	32.36	0.102809
759887	692155	32.37	0.102753
759607	691835	32.39	0.102664
759486	691518	32.41	0.102379
760047	691830	32.43	0.102105
760247	692075	32.45	0.102192
760381	692130	32.47	0.1021
760852	692224	32.48	0.101639
760819	692174	32.5	0.101612
760254	691866	32.52	0.101895
759942	691710	32.54	0.102072
759997	691697	32.56	0.101985
760086	691891	32.57	0.10214
759572	691535	32.59	0.102294
759652	691719	32.61	0.102447
759779	691879	32.62	0.102508
759642	691837	32.65	0.102622
759574	691679	32.66	0.10249
759491	691512	32.69	0.102364
759305	691481	32.7	0.102555
759417	691714	32.72	0.102735
759633	691846	32.73	0.102646
759758	691966	32.76	0.102655
759658	692001	32.77	0.102828
759809	692061	32.8	0.102721
759752	692016	32.81	0.102731
759241	691743	32.82	0.102996
759220	691646	32.84	0.102889
759968	691924	32.87	0.102334
759962	691820	32.88	0.102198
759488	691666	32.9	0.10258
759593	691967	32.92	0.102863
759627	692045	32.93	0.102928
759692	691917	32.95	0.10267
759945	692066	32.97	0.102558
759904	691983	32.99	0.102495
759737	691913	33.01	0.102608
759432	692048	33.02	0.103176
759422	692155	33.04	0.103336
758904	691713	33.06	0.103377
758852	691713	33.08	0.103443
758775	691834	33.1	0.103706
758627	691834	33.12	0.103892
758935	691948	33.13	0.103662
759039	692074	33.15	0.103705
758851	691964	33.16	0.10379
758781	692012	33.19	0.103943
758501	692064	33.2	0.104367
758191	691914	33.23	0.10455
758351	691861	33.24	0.104276
758867	692022	33.26	0.103849
758652	691951	33.27	0.104021
758661	692172	33.3	0.104314
758373	691911	33.31	0.104317
758822	692244	33.34	0.104211
758652	692146	33.35	0.10429
758398	692001	33.36	0.104409
758320	691876	33.38	0.104335
758096	691830	33.4	0.104553
758003	691883	33.43	0.104743
757807	691699	33.44	0.104736
758131	692128	33.45	0.10492
757892	691926	33.47	0.104942
758129	692208	33.49	0.105032
758330	692396	33.51	0.105038
757863	692049	33.53	0.105148
757215	691758	33.55	0.105562
757302	692111	33.56	0.105938
756996	691998	33.58	0.106168
756581	691700	33.6	0.10628
757011	692007	33.62	0.106161
757053	691973	33.64	0.106062
756904	691781	33.66	0.105985
756667	691605	33.67	0.106041
757021	692128	33.69	0.106315
756858	691973	33.71	0.106307
756759	691837	33.73	0.106245
756994	691933	33.75	0.106081
756528	691692	33.77	0.106336
756742	692165	33.78	0.106718
756631	692073	33.8	0.106731
756651	691881	33.81	0.106441
756774	691839	33.84	0.106228
756494	691708	33.86	0.106401
756256	691825	33.88	0.106862
756323	691737	33.89	0.106656
756578	691875	33.9	0.106525
756618	691805	33.92	0.106378
756562	691716	33.94	0.106326
756234	691668	33.97	0.106673
755932	691502	33.98	0.106825
755809	691511	34	0.106992
755966	691550	34.01	0.106848
755812	691505	34.03	0.10698
755538	691600	34.05	0.107457
755313	691567	34.07	0.107695
755602	691676	34.09	0.107481
755789	691776	34.1	0.107383
755586	691834	34.12	0.107719
755335	691855	34.14	0.108064
755485	692092	34.17	0.108201
755292	691910	34.18	0.108194
755537	691990	34.2	0.107995
756175	692281	34.21	0.107591
755817	692039	34.23	0.10771
755310	691800	34.24	0.10802
755279	691855	34.27	0.108135
755836	692234	34.29	0.107954
755208	691846	34.31	0.108212
754950	692046	34.32	0.108813
754647	691845	34.34	0.108919
754521	691724	34.35	0.108911
754891	691758	34.38	0.108491
754931	691684	34.4	0.108338
755090	691951	34.42	0.108505
754475	691687	34.43	0.108918
754383	691820	34.44	0.109218
754772	691919	34.46	0.108863
754824	691822	34.49	0.108664
755036	692138	34.51	0.108831
754264	691887	34.52	0.10946
754449	692223	34.53	0.109689
753977	691619	34.55	0.109454
754537	691855	34.57	0.109071
754741	691731	34.6	0.108643
755074	692060	34.61	0.108676
754967	692153	34.63	0.108939
754579	691714	34.64	0.108824
754922	691862	34.66	0.108595
754560	691512	34.68	0.10857
754595	691702	34.71	0.108787
754674	691923	34.72	0.108992
754727	691984	34.74	0.109009
754806	691983	34.75	0.108908
755210	692114	34.77	0.108578
755516	692133	34.79	0.108219
755025	691794	34.81	0.108371
754974	691985	34.83	0.108699
754742	691926	34.85	0.10891
754843	691853	34.86	0.108682
754731	691728	34.88	0.108651
755213	692067	34.89	0.10851
755286	692011	34.92	0.108341
755465	692006	34.94	0.108108
755323	692042	34.96	0.108337
755547	691951	34.97	0.107929
755773	692129	34.98	0.107889
754964	691583	35	0.108157
755135	692094	35.03	0.108646
755187	692070	35.05	0.108547
755197	691957	35.06	0.108379
754964	691711	35.08	0.108334
755025	691860	35.09	0.108462
754932	691808	35.11	0.108508
755246	691887	35.14	0.10822
755620	691875	35.17	0.107732
755909	692198	35.18	0.107812
755148	691820	35.2	0.108252
755162	692015	35.22	0.108503
755103	691831	35.25	0.108324
755310	691845	35.26	0.108082
755590	692012	35.28	0.107959
755277	691914	35.29	0.108218
755315	691914	35.31	0.108171
755330	691630	35.34	0.10776
755894	691878	35.35	0.107391
755857	691929	35.37	0.107508
755712	691963	35.39	0.107737
755719	691972	35.4	0.107741
755618	691837	35.42	0.107682
756029	691957	35.43	0.107329
755853	691675	35.46	0.107163
755853	691779	35.48	0.107306
755589	691818	35.5	0.107693
755768	692041	35.51	0.107774
755495	691651	35.52	0.107581
756060	691865	35.54	0.107164
756283	691852	35.57	0.106865
756130	691817	35.59	0.107009
755966	691999	35.6	0.107467
755858	691981	35.62	0.107578
755906	691859	35.63	0.107349
755982	691907	35.66	0.10732
755461	691576	35.68	0.107521
755707	691873	35.7	0.10762
[truncated: 2,298 more rows]

## Sheet: 15.08.2024 DG 0.1% PFA
FlowCell Text Data File: 15.08.2024 DG 0.1% PFA.csv
Software Version: 1.13A
Date: 2024-08-15
Time: 17:05:46
User: Preeti2
Experiment name:
Rotor Manufacturer: Beckman
Rotor Model: SW41Ti
Speed: 40 rpm
Gradient: Sucrose 10.0% to 50.0% v/v
Time: 2
w2t: x 10^0
Sample Volume: 0.5 ml
Number of Tubes: 6
Volume displaced/mm: 0.143 ml/mm
Temperature: 4.0 deg C
Sensitivity: 4
Sample Interval: 60 ms
LED1 On Time: 5 ms
Samples/mm: 55.56
Scan Speed: 0.30 mm/sec
Scan Distance: 78.3 mm
Upper Limit to Zero Distance: 43.90 mm
Channel A Wavelength: 260.0 nm
Calibration: Default (Tryptophan) 0.605 mM; OD_ChanA 2.200; OD_ChanB 3.070
Samples / sec: 17 Hz
Distance: 5.22 mm
Number: 15
Dead Volume: 0.21 ml
Total Distance: 78.30 mm
Sample A Zero: 846664.7
Source A Zero: 691919.0
Data Columns:
Sample	Source	Position(mm)	Absorbance	Fraction Number	Fraction Volume(ml)
240727	689748	0	1.00044
67122	689764	0.02	2.12206
118830	689408	0.04	1.51557
98023	689414	0.07	1.69746
471744	689520	0.08	0.567415
220760	689414	0.1	1.05246
467221	689516	0.11	0.577253
744145	689578	0.13	0.119152
742291	689804	0.15	0.121846
744484	689796	0.18	0.119019
723430	689828	0.19	0.146478
682869	689937	0.2	0.20204
670693	689768	0.22	0.219158
637804	689930	0.24	0.268093
653566	689590	0.26	0.243928
670133	689802	0.28	0.220013
680243	689523	0.29	0.205175
687733	689741	0.31	0.19493
692904	689215	0.33	0.186988
697998	689682	0.35	0.180598
701935	689905	0.37	0.175505
704618	689753	0.39	0.17163
706745	689644	0.4	0.168585
708507	689497	0.42	0.165991
710189	689617	0.44	0.163884
711265	689432	0.45	0.162175
717190	689544	0.48	0.154379
715770	689515	0.5	0.156238
715904	689274	0.51	0.155724
716828	689525	0.53	0.154837
717378	689541	0.54	0.154124
718149	689661	0.56	0.153262
718823	689689	0.59	0.152402
718425	689563	0.61	0.152758
705716	689467	0.62	0.169737
661672	689505	0.64	0.231877
612343	689594	0.65	0.307318
584333	689765	0.67	0.353466
593199	690068	0.7	0.339099
639444	689702	0.71	0.265277
666692	689855	0.73	0.22506
681158	689677	0.74	0.204094
690214	689917	0.76	0.19171
695312	689573	0.78	0.184152
699562	689791	0.81	0.178599
702769	689745	0.82	0.174141
704443	690079	0.83	0.172322
686445	689764	0.85	0.196767
605639	689520	0.87	0.317978
568835	689543	0.89	0.379647
586654	689608	0.91	0.349344
628071	689914	0.93	0.283031
674270	689509	0.94	0.213661
695536	689505	0.96	0.183747
708770	689832	0.98	0.166101
717743	689646	0.99	0.153783
724124	689251	1.02	0.14476
729182	689537	1.04	0.138498
729179	689535	1.05	0.138499
727663	689851	1.07	0.140928
717884	689760	1.08	0.153753
693519	689769	1.11	0.186908
663426	689594	1.13	0.229441
638234	689461	1.15	0.266777
669843	689744	1.16	0.220349
707836	689307	1.17	0.166636
723560	689617	1.19	0.146013
731486	689515	1.22	0.135451
736393	689757	1.24	0.129398
739339	689780	1.26	0.125616
738517	689844	1.27	0.126767
732484	690098	1.28	0.134956
724637	689652	1.3	0.144639
713619	689674	1.33	0.159343
700139	689570	1.35	0.177499
677555	689584	1.36	0.209078
662190	689534	1.37	0.23116
359426	689498	1.39	0.789958
267858	689634	1.41	0.939381
616149	689809	1.44	0.30157
648696	689397	1.45	0.250905
671109	689506	1.47	0.218193
686735	689480	1.48	0.195964
697470	689675	1.5	0.181315
704660	689519	1.52	0.171247
709936	689651	1.54	0.164273
713715	689588	1.56	0.159095
717070	689820	1.58	0.154923
719704	689811	1.59	0.151398
707286	689572	1.61	0.167751
700749	689808	1.62	0.176994
665417	689622	1.65	0.226584
634619	689616	1.67	0.272518
622464	689608	1.69	0.291337
638397	689700	1.7	0.266866
675724	689952	1.72	0.212203
746514	689255	1.73	0.115673
742422	689352	1.76	0.121052
740825	689935	1.78	0.123914
740182	689533	1.79	0.124186
740968	689426	1.81	0.123025
742789	689594	1.82	0.120915
743555	689599	1.85	0.119938
743567	689687	1.87	0.120045
743748	690037	1.89	0.120297
740112	690000	1.9	0.124923
734047	689917	1.91	0.132668
718974	689563	1.93	0.152026
697667	690010	1.96	0.18151
677252	689655	1.98	0.209608
664585	689844	1.99	0.228104
665030	689545	2.01	0.227038
666467	689669	2.02	0.225126
257659	689505	2.04	0.960992
66831	689856	2.07	2.12766
492323	689754	2.09	0.524352
644951	689705	2.1	0.256955
665867	689510	2.12	0.225773
686089	689192	2.13	0.196468
700712	689472	2.15	0.176576
709970	689984	2.18	0.16469
715748	690176	2.19	0.157186
718839	689444	2.21	0.152041
722055	689386	2.23	0.147686
725083	689729	2.24	0.144157
724717	689601	2.26	0.144462
714071	689522	2.28	0.158525
692265	689756	2.3	0.188631
667074	689551	2.32	0.224081
646905	689680	2.33	0.253985
633617	689432	2.35	0.273795
638778	689654	2.36	0.266222
671419	689560	2.39	0.217823
523937	689575	2.41	0.46144
96449	689523	2.43	1.71387
512241	689721	2.44	0.484298
658044	689892	2.45	0.23774
687422	689466	2.48	0.194982
705383	689937	2.5	0.170844
715002	690005	2.52	0.157948
719762	689509	2.53	0.150902
723555	689491	2.55	0.145845
726479	689656	2.56	0.142215
729114	690033	2.59	0.139275
729240	689633	2.61	0.138555
722023	689328	2.62	0.147648
708866	689307	2.64	0.165241
689438	689549	2.65	0.192279
674950	689325	2.67	0.212431
647458	689677	2.7	0.253152
637024	689696	2.72	0.268953
661528	689773	2.73	0.232463
543043	689583	2.75	0.425705
108407	689363	2.76	1.59968
536698	689537	2.78	0.437345
662538	689960	2.81	0.23125
689378	689861	2.82	0.192798
703637	689357	2.84	0.172416
711266	689251	2.86	0.161922
715860	689027	2.87	0.155439
720020	689757	2.89	0.150903
722323	689329	2.91	0.147251
724598	689165	2.93	0.144014
724243	689604	2.95	0.145092
712123	689685	2.97	0.161371
703186	689513	2.98	0.173249
690605	689591	2.99	0.19071
672659	689397	3.02	0.215813
652790	689674	3.04	0.245197
642770	689344	3.06	0.259734
656039	689653	3.07	0.240358
665496	689560	3.08	0.226382
168482	689274	3.1	1.23383
71434	689558	3.13	2.04532
359853	689420	3.15	0.789353
628142	689268	3.16	0.282009
658779	689373	3.18	0.235931
674843	689522	3.19	0.21286
687953	689261	3.21	0.193952
697675	689308	3.24	0.180521
705101	689285	3.26	0.17032
710988	689355	3.27	0.162441
715264	689399	3.29	0.156754
718682	689763	3.3	0.152693
720891	689453	3.33	0.149323
716669	689084	3.35	0.154436
700116	689268	3.36	0.17711
678451	689492	3.38	0.207675
658560	689427	3.4	0.236328
639631	689662	3.41	0.264936
631846	689609	3.44	0.276767
649628	689462	3.45	0.249605
683118	689785	3.47	0.201477
549210	689868	3.49	0.414889
190572	689461	3.51	1.14769
648180	689485	3.52	0.251801
707587	689760	3.54	0.167604
734106	689746	3.56	0.132354
744835	689531	3.58	0.118203
749553	689931	3.6	0.112734
751173	689752	3.61	0.110428
751898	689810	3.62	0.109589
752223	689786	3.65	0.109144
751816	689417	3.67	0.10915
746482	689630	3.69	0.116233
731737	689748	3.7	0.135446
709296	689370	3.72	0.164747
682365	689615	3.73	0.202302
660621	689598	3.76	0.233545
652301	689539	3.78	0.245733
662781	689671	3.8	0.23049
665800	689705	3.81	0.226144
177101	689624	3.83	1.19847
232457	689644	3.84	1.02115
627440	689796	3.87	0.283843
679189	689845	3.89	0.20712
701995	689346	3.9	0.174644
713184	689426	3.92	0.159583
719381	689672	3.94	0.151635
723338	689655	3.96	0.14636
726652	689986	3.98	0.142445
729070	690082	3.99	0.1394
731095	690189	4.01	0.136896
726810	690017	4.03	0.14228
715230	689873	4.05	0.157459
700978	690076	4.07	0.177053
681647	690287	4.09	0.204255
659531	690048	4.1	0.235774
644922	690359	4.12	0.257918
651676	689578	4.14	0.246717
675337	689859	4.15	0.212625
389452	690244	4.18	0.75399
73271	689918	4.19	2.01559
241631	689900	4.21	0.998363
634686	690144	4.23	0.273159
665783	690322	4.24	0.227033
684417	690067	4.26	0.20004
697984	690299	4.28	0.181476
705290	690116	4.3	0.17122
671204	689973	4.32	0.21871
625228	689988	4.33	0.287555
615420	690098	4.35	0.303135
619149	689951	4.37	0.29703
622743	689905	4.39	0.29132
627236	689860	4.41	0.28425
645086	689794	4.43	0.256877
686196	689681	4.44	0.197001
517685	689581	4.46	0.473479
67974	689654	4.48	2.10616
61846	689767	4.5	2.22685
72924	689528	4.52	2.02056
73267	689388	4.53	2.01474
75359	689523	4.55	1.98185
69823	689620	4.57	2.07308
70443	689385	4.59	2.06191
74674	689657	4.61	1.99276
75560	689666	4.63	1.97899
75687	689684	4.64	1.97706
75271	689668	4.66	1.98346
73820	689450	4.68	2.00595
71846	689604	4.69	2.03849
70816	689941	4.72	2.05648
70273	689584	4.73	2.06519
70512	689610	4.75	2.06111
70908	689463	4.77	2.05407
71709	689233	4.78	2.04013
72972	689472	4.8	2.01968
74588	689807	4.82	1.99437
74434	689304	4.84	1.99594
72939	689547	4.86	2.02035
70210	689722	4.88	2.06653
68530	689618	4.89	2.09602
66293	689616	4.91	2.13737
64438	689693	4.93	2.17353
61566	689630	4.95	2.23255
60533	689661	4.97	2.25496
61567	689601	4.98	2.23247
63713	689548	5	2.18779
62262	689414	5.02	2.21741
63408	689485	5.04	2.19386
64052	689722	5.06	2.18129
65924	689584	5.07	2.14435
68252	689424	5.09	2.10069
70314	689541	5.11	2.06441
72951	689320	5.13	2.01976
76745	689584	5.15	1.9608
79718	689299	5.16	1.91694
78422	689554	5.18	1.93596
74797	689750	5.2	1.99099
77199	689196	5.22	1.95336
79693	689781	5.23	1.91809	1	0.742
83096	689545	5.26	1.87107
82003	689620	5.27	1.88583
80679	689277	5.29	1.90343
80465	689507	5.31	1.90679
80079	689348	5.32	1.91193
79850	689396	5.34	1.91524
78362	689692	5.36	1.93706
77500	689514	5.38	1.94942
77124	689527	5.4	1.95503
75480	689378	5.42	1.97974
75651	689495	5.43	1.9773
75471	689326	5.45	1.97979
77647	689576	5.47	1.94735
80299	689717	5.49	1.90945
78670	689944	5.51	1.933
76102	689337	5.52	1.97012
74946	689512	5.54	1.98826
73870	689741	5.56	2.00565
74372	689573	5.58	1.99738
74439	689302	5.6	1.99586
73705	689626	5.61	2.00809
75880	689394	5.63	1.97361
82226	689665	5.65	1.88289
81983	689561	5.67	1.88601
76207	689832	5.69	1.96936
71589	689356	5.71	2.04236
72125	689544	5.72	2.03373
70363	689936	5.74	2.06426
72261	689712	5.76	2.03177
74004	689380	5.78	2.00289
72440	689677	5.8	2.02875
68406	689822	5.81	2.09862
66801	689652	5.83	2.12785
73185	689620	5.85	2.01647
78435	689547	5.86	1.93575
74590	689360	5.89	1.99358
67949	689523	5.9	2.10638
67269	689951	5.92	2.11966
71516	690151	5.94	2.04497
69874	689933	5.95	2.07274
67382	689784	5.97	2.11727
67061	689536	5.99	2.12278
70597	689655	6.01	2.05973
72825	689324	6.03	2.02182
72248	689529	6.05	2.03167
73533	689423	6.06	2.01051
72753	689521	6.08	2.02334
71378	689315	6.1	2.04584
72524	689543	6.12	2.02714
70713	689639	6.14	2.05771
69816	689426	6.15	2.07286
69772	689369	6.17	2.07353
67501	689363	6.19	2.11431
66116	689464	6.21	2.14046
69223	689598	6.23	2.0836
69331	689444	6.24	2.08142
67882	689274	6.26	2.10716
64925	689695	6.28	2.16392
62005	689458	6.3	2.2229
60098	689312	6.32	2.26388
60138	689682	6.34	2.26371
62094	689283	6.35	2.22069
64112	689406	6.37	2.1795
65719	689514	6.39	2.14816
65974	689903	6.4	2.14398
65697	689628	6.43	2.14879
63576	689916	6.44	2.19125
62975	689654	6.46	2.20304
64232	689305	6.48	2.17691
64331	689530	6.5	2.17535
63715	689451	6.51	2.18757
68212	689674	6.54	2.10187
68887	689574	6.55	2.08954
65357	689442	6.57	2.15502
61025	689326	6.59	2.24359
61031	689702	6.6	2.24418
62049	689757	6.62	2.22254
62554	689770	6.64	2.21198
62071	689791	6.66	2.22214
62479	689653	6.68	2.21332
62456	689791	6.69	2.21406
61979	689774	6.71	2.22405
61336	689596	6.73	2.2374
60516	689844	6.76	2.25568
59667	689933	6.77	2.2747
58723	689693	6.78	2.29569
57568	689838	6.8	2.32298
57744	689761	6.82	2.31866
58338	689798	6.84	2.3048
57629	689783	6.86	2.32142
56641	689734	6.88	2.34508
55733	689896	6.89	2.36783
54522	689799	6.91	2.39845
54344	689341	6.93	2.40214
53736	689379	6.94	2.41818
53281	689933	6.97	2.43147
53150	689842	6.98	2.4348
54125	690446	7.01	2.41012
54808	689973	7.02	2.39143
55089	690199	7.03	2.3847
55162	689830	7.05	2.38209
55308	690215	7.07	2.37917
55419	690047	7.09	2.37602
55449	689980	7.11	2.37513
55325	689941	7.13	2.37818
55288	690019	7.14	2.37928
55319	690191	7.16	2.37884
55276	690280	7.18	2.38011
55125	689985	7.2	2.38335
55024	689868	7.22	2.38569
54806	690091	7.23	2.39172
54521	689944	7.25	2.39878
54280	690142	7.27	2.40545
53986	689476	7.29	2.41178
54041	689842	7.31	2.41109
54270	689820	7.33	2.40505
54395	689658	7.34	2.40146
54860	689745	7.36	2.38963
55597	689796	7.38	2.37103
56231	689899	7.4	2.35546
56139	689923	7.42	2.35778
55528	689907	7.43	2.37299
55307	689650	7.45	2.37805
56430	689766	7.47	2.3503
59559	690071	7.48	2.27739
63275	689920	7.51	2.19739
65151	689958	7.52	2.15998
64914	690129	7.54	2.16494
62600	689864	7.56	2.2112
60407	689778	7.57	2.25795
59745	690042	7.59	2.27316
59213	689966	7.61	2.28501
57337	689447	7.63	2.32771
56610	689688	7.65	2.34574
56689	689645	7.67	2.34373
56855	689682	7.68	2.33978
56668	690138	7.7	2.34523
56784	690029	7.72	2.34219
57014	689937	7.74	2.33644
57125	689966	7.76	2.33382
57268	689803	7.77	2.33007
57655	690065	7.79	2.32137
57918	690317	7.81	2.31565
58057	689968	7.83	2.3117
58341	689991	7.85	2.30511
58792	689359	7.86	2.29345
59600	689401	7.88	2.27517
60890	689591	7.9	2.24703
62789	689704	7.92	2.20698
63202	689620	7.94	2.19832
61011	689866	7.96	2.24493
58495	689491	7.97	2.30055
55952	689638	7.99	2.36185
56466	689609	8.01	2.34911
59178	689764	8.02	2.28542
62829	689585	8.05	2.20593
62321	689682	8.06	2.21668
61970	689524	8.08	2.22376
62209	689579	8.1	2.21883
62430	689701	8.12	2.21444
62541	689569	8.13	2.21187
62788	689466	8.15	2.20655
63227	689444	8.18	2.19748
63606	689825	8.19	2.19047
64017	689639	8.21	2.18183
64512	689712	8.22	2.1721
65185	689786	8.24	2.159
65814	689576	8.26	2.14644
66298	689654	8.29	2.13735
66448	690006	8.3	2.13515
66243	689418	8.31	2.13796
66421	689711	8.33	2.13512
66943	689659	8.35	2.12521
67752	689447	8.37	2.10985
68775	689721	8.39	2.0918
69820	689679	8.41	2.07324
71392	689875	8.42	2.04658
73088	689557	8.44	2.01794
74675	689647	8.46	1.99273
76272	689498	8.48	1.96781
77838	689183	8.5	1.94388
78842	689094	8.51	1.92912
79540	689420	8.53	1.91967
80266	689506	8.55	1.90957
80989	689346	8.56	1.89925
81537	689235	8.59	1.89155
82150	689307	8.61	1.88334
82828	689476	8.62	1.87452
83338	689432	8.64	1.86769
83734	689382	8.65	1.8624
84557	689557	8.67	1.85198
85359	689254	8.69	1.84124
85903	689492	8.72	1.83474
86311	689771	8.73	1.83007
86969	689765	8.75	1.82189
87837	689655	8.76	1.8111
88239	689574	8.78	1.80611
88373	689640	8.81	1.8046
88865	689901	8.83	1.79911
89987	689401	8.84	1.78511
91591	689935	8.85	1.76744
92968	689846	8.87	1.75185
94609	689777	8.89	1.73379
96700	689766	8.92	1.71161
98681	689985	8.93	1.69161
99629	690088	8.94	1.68226
99162	689356	8.96	1.68587
97798	689430	8.98	1.69978
95449	689097	9	1.72379
93078	689343	9.02	1.74988
92701	689312	9.04	1.75402
95518	689297	9.05	1.72335
99940	689369	9.07	1.67814
102225	688874	9.09	1.65526
103537	689603	9.1	1.6439
105719	689658	9.13	1.62391
109299	689204	9.15	1.59177
112761	689635	9.16	1.56338
114801	689464	9.18	1.54674
115955	689650	9.2	1.5379
116743	689535	9.21	1.53163
117702	689677	9.24	1.52446
118259	689008	9.26	1.51936
119457	689329	9.27	1.51078
121146	689339	9.29	1.49836
122980	689266	9.3	1.48507
124846	689341	9.32	1.47206
126697	689068	9.35	1.45901
128576	689297	9.37	1.44671
130565	689654	9.38	1.43413
132385	689472	9.39	1.42226
134153	689828	9.41	1.41163
135775	688998	9.43	1.40068
137692	689628	9.46	1.38992
139627	689388	9.47	1.37826
141564	689383	9.48	1.36712
143164	689478	9.5	1.35821
144963	689930	9.52	1.34878
146656	689767	9.54	1.33941
147969	689790	9.57	1.33242
149913	689555	9.58	1.32196
152451	689395	9.59	1.30878
155056	689218	9.61	1.29559
156617	689718	9.63	1.28852
157272	689740	9.66	1.28538
158525	689682	9.67	1.27933
160779	689551	9.69	1.2686
163378	689570	9.7	1.2567
165559	689700	9.72	1.24706
167426	690050	9.73	1.23923
169283	689800	9.76	1.23094
171687	689473	9.78	1.22042
175002	689748	9.8	1.20704
177458	689110	9.81	1.19653
178343	689262	9.83	1.19318
179346	689270	9.84	1.18926
182120	689374	9.87	1.17866
185497	689616	9.89	1.16622
187783	689634	9.91	1.15786
189554	689394	9.92	1.15124
191984	689417	9.93	1.14267
194908	689412	9.95	1.13254
197932	689621	9.98	1.12252
200342	689559	10	1.11449
201763	689618	10.01	1.10992
203332	689299	10.03	1.10457
206108	689570	10.04	1.09604
208536	689375	10.06	1.08832
210737	689471	10.09	1.0817
212529	689404	10.1	1.07626
214966	689566	10.12	1.06921
217637	689771	10.13	1.06165
220421	689612	10.15	1.05359
223018	689551	10.17	1.0463
224997	689467	10.2	1.04079
226788	689416	10.21	1.0359
229742	689478	10.23	1.02809
232312	689278	10.24	1.02121
233770	689633	10.26	1.01776
235826	689447	10.28	1.01237
239108	689248	10.3	1.00399
242457	689283	10.32	0.995834
246090	689092	10.34	0.986991
250108	689414	10.35	0.977893
252958	689793	10.37	0.971706
254591	689594	10.38	0.967867
256652	689469	10.41	0.963181
260163	689584	10.43	0.9556
263164	689386	10.45	0.949009
265588	689930	10.46	0.944338	2	0.746
268232	689973	10.47	0.938881
270306	689662	10.5	0.934385
272451	689472	10.52	0.929896
276533	689775	10.54	0.922028
279909	689620	10.55	0.915343
281493	689605	10.56	0.912295
282730	689649	10.58	0.909977
285496	689612	10.61	0.904748
288539	689217	10.63	0.898815
291487	689826	10.64	0.893916
294215	689567	10.66	0.88883
297098	689303	10.67	0.883543
299562	689692	10.69	0.879549
302098	689482	10.72	0.875037
305889	689713	10.74	0.868807
308868	689599	10.75	0.86378
309742	689550	10.77	0.862308
310893	689349	10.78	0.860279
314408	689560	10.8	0.854758
318270	689850	10.83	0.848846
320843	689565	10.84	0.844626
323709	689815	10.86	0.840394
326394	689343	10.88	0.83598
328888	689449	10.89	0.832318
331215	689439	10.91	0.828863
333841	689488	10.93	0.825052
336345	689641	10.95	0.821538
336838	689750	10.97	0.820906
337679	689505	10.99	0.81953
341818	689489	11	0.813662
345416	689388	11.01	0.808591
347983	689675	11.04	0.805272
350702	689586	11.06	0.801529
353673	689380	11.08	0.797418
356472	689791	11.09	0.794004
358444	689376	11.11	0.791149
360937	689620	11.12	0.788091
362063	689625	11.15	0.78665
362234	689580	11.17	0.786402
364578	689664	11.18	0.783477
368476	689425	11.2	0.778428
372001	689363	11.21	0.774035
374857	689535	11.23	0.770671
378144	689568	11.26	0.766741
380498	689547	11.28	0.763931
382722	689925	11.29	0.76156
384656	689280	11.31	0.758886
387540	689577	11.32	0.755747
388505	689631	11.35	0.754676
389570	689975	11.37	0.753682
393773	689710	11.38	0.748766
397017	689658	11.4	0.745125
398573	689372	11.42	0.742477
400270	689387	11.43	0.737994
402456	689673	11.46	0.732664
404039	689317	11.48	0.727965
406743	689716	11.49	0.721529
410585	689683	11.51	0.711565
412536	689461	11.53	0.706236
410137	689556	11.54	0.712521
410030	689209	11.57	0.712265
414220	689417	11.58	0.701886
418216	689290	11.6	0.691616
419990	689194	11.62	0.687035
421032	689336	11.63	0.684656
423592	689135	11.64	0.678011
425463	689255	11.67	0.67359
426579	689312	11.69	0.670942
429901	689788	11.71	0.663574
430487	689319	11.72	0.661447
430402	689462	11.74	0.661869
434849	689517	11.75	0.651261
439315	689415	11.78	0.640505
440911	689659	11.8	0.637115
440231	689779	11.82	0.638894
442502	689743	11.83	0.633512
446172	689825	11.85	0.625095
447798	689423	11.86	0.620738
449302	689707	11.89	0.617703
451265	689682	11.91	0.613172
452241	689591	11.92	0.61081
453462	689798	11.94	0.608343
456165	689799	11.96	0.602231
458635	689465	11.98	0.596185
460470	689577	12	0.592254
461965	689489	12.01	0.588798
464700	689589	12.03	0.582899
466174	689426	12.05	0.579415
466827	689797	12.07	0.578533
469762	689458	12.08	0.571623
473230	689675	12.11	0.564434
471431	689634	12.12	0.568261
471069	689786	12.27	0.569271
490677	689405	12.28	0.527231
490284	689459	12.3	0.528122
489196	689300	12.32	0.53014
490686	689350	12.34	0.527132
493599	689342	12.36	0.521128
496491	689662	12.37	0.515689
498046	689576	12.39	0.512403
499482	689625	12.41	0.509567
498644	689635	12.43	0.511277
501112	689535	12.45	0.506147
505553	689329	12.46	0.49695
508407	689659	12.48	0.491764
507942	689751	12.5	0.492819
505442	689601	12.52	0.497569
506451	689440	12.54	0.495325
509033	689414	12.56	0.490168
511665	689533	12.57	0.485155
513492	689398	12.59	0.481376
513727	689136	12.61	0.480535
513574	689586	12.63	0.48149
516370	689584	12.65	0.476035
520297	689584	12.66	0.468436
522495	689609	12.68	0.464249
522195	689445	12.7	0.464586
521627	689397	12.71	0.465606
524433	689637	12.74	0.460583
526574	689824	12.76	0.456777
527038	690176	12.77	0.456407
528902	690018	12.79	0.452648
529509	689446	12.82	0.450673
534922	689583	12.84	0.440717
537968	689535	12.86	0.434986
537972	689550	12.88	0.435
536284	689793	12.9	0.438484
536621	689572	12.91	0.437538
539248	689570	12.93	0.432668
540445	689754	12.95	0.430726
541733	689336	12.97	0.427752
544236	689327	12.99	0.423152
545034	689445	13	0.421865
546228	689475	13.02	0.419733
549169	689741	13.04	0.41478
549395	689453	13.06	0.413957
548048	689601	13.08	0.416609
548117	689533	13.09	0.416386
551519	689545	13.11	0.410258
554099	689434	13.13	0.405468
555043	689889	13.15	0.404434
556608	689887	13.17	0.40164
558152	689801	13.19	0.398772
557731	689288	13.2	0.398782
558912	689317	13.22	0.396728
560835	689614	13.24	0.393754
561702	689352	13.25	0.391849
564215	689662	13.28	0.387878
566208	689644	13.29	0.384365
567757	690047	13.31	0.382243
567011	689626	13.33	0.382939
566923	689639	13.35	0.383111
568770	689234	13.36	0.379317
570730	689593	13.38	0.376434
571766	689291	13.4	0.374212
574818	689644	13.42	0.369465
576983	689388	13.44	0.365392
575660	689554	13.45	0.367893
572411	689458	13.47	0.373338
575105	689614	13.49	0.36893
578835	689366	13.51	0.362203
580578	689447	13.53	0.359358
581867	689544	13.54	0.357313
583303	689376	13.56	0.354647
583796	689901	13.58	0.354565
583888	689963	13.6	0.354498
583726	689414	13.62	0.353988
584493	689854	13.63	0.353324
585289	689682	13.65	0.35174
587588	689770	13.67	0.348011
591360	689566	13.69	0.341433
593500	689492	13.71	0.337782
592176	689648	13.73	0.340196
591399	689679	13.74	0.341529
592984	689596	13.76	0.338783
594270	689540	13.78	0.336577
595834	689520	13.79	0.33397
598558	689479	13.82	0.329439
599554	689576	13.83	0.327947
595779	689373	13.85	0.333852
594980	689269	13.87	0.33502
599046	689471	13.88	0.328629
602023	689723	13.9	0.32413
603874	689733	13.92	0.321137
605433	689528	13.94	0.318322
605940	689690	13.96	0.317733
606131	689676	13.98	0.317405
606744	689328	13.99	0.315922
607323	689449	14.01	0.31516
605583	689325	14.03	0.317792
607384	689897	14.05	0.315698
611521	689750	14.07	0.308852
613693	689446	14.08	0.304956
613071	689037	14.1	0.305367
614021	689590	14.12	0.304639
615849	689785	14.14	0.302011
616828	689349	14.16	0.299843
618033	689638	14.18	0.298348
619245	689179	14.19	0.295786
619822	689445	14.21	0.295254
617266	689556	14.23	0.299444
619205	689636	14.25	0.296496
623034	689704	14.27	0.29058
624515	689668	14.29	0.288215
623812	689603	14.3	0.289221
623839	689707	14.32	0.289326
624354	689446	14.36	0.288153
626513	689766	14.37	0.285241
628451	689422	14.39	0.281747
628682	689650	14.41	0.281712
625885	689472	14.43	0.285803
626201	689303	14.44	0.285072
629277	689299	14.47	0.280295
631678	689526	14.48	0.276909
632833	689838	14.5	0.275572
634085	689544	14.52	0.273235
635089	689864	14.53	0.272147
634872	690194	14.55	0.272945
633895	689874	14.57	0.273991
633105	689314	14.6	0.274415
631545	689618	14.61	0.277244
633194	689698	14.62	0.27482
638001	689785	14.64	0.267589
641222	689772	14.66	0.262678
641242	689649	14.68	0.262475
640066	689508	14.7	0.264059
639896	689196	14.72	0.263877
640745	689655	14.73	0.263236
640727	689387	14.76	0.262886
642868	689389	14.77	0.25965
644963	689622	14.79	0.25682
643870	689677	14.81	0.258543
642924	689677	14.82	0.259971
644258	689401	14.85	0.25757
645423	689440	14.86	0.255872
645390	689355	14.87	0.255802
646871	689684	14.9	0.254041
648513	689561	14.91	0.251409
650007	689585	14.93	0.249212
652402	689548	14.95	0.245596
654616	690251	14.97	0.243301
651749	690210	14.99	0.247496
648819	689925	15	0.251464
651026	689765	15.02	0.247947
653689	689581	15.04	0.243733
654443	689759	15.06	0.242866
654003	689766	15.07	0.243527
655486	689670	15.09	0.241199
656649	689821	15.11	0.239694
657812	689844	15.13	0.238014
659429	689604	15.15	0.235301
659852	689628	15.16	0.234714
657487	689467	15.18	0.237963
656724	689581	15.2	0.239247
658852	689706	15.23	0.236291
661009	689725	15.24	0.233155
661746	689683	15.26	0.232018
660893	689623	15.27	0.233182
660575	689445	15.29	0.233398
660716	689683	15.31	0.233525
661903	689867	15.33	0.232047
664028	689579	15.35	0.228543
665183	689485	15.36	0.226732
664095	689480	15.38	0.228307
663021	689375	15.4	0.229725
664143	689754	15.41	0.228621
665304	689653	15.44	0.226791
665853	689522	15.45	0.22581
665179	689603	15.47	0.226903
663959	689792	15.49	0.228942
664675	689673	15.51	0.227734
667035	689562	15.52	0.224153
669718	689304	15.55	0.219913
671300	689758	15.56	0.218271
670042	689906	15.58	0.220289
669216	689390	15.6	0.220758
670110	689736	15.61	0.219953
670155	689710	15.63	0.219852
670112	689668	15.65	0.219855
670761	689859	15.67	0.219188	3	0.741
671581	689561	15.69	0.217591
672764	689578	15.7	0.215916
673703	689451	15.72	0.214392
674847	689350	15.74	0.212613
674924	689510	15.76	0.212727
674017	689624	15.78	0.214184
674098	689655	15.79	0.214112
674813	689535	15.81	0.212921
675926	689474	15.83	0.211246
676901	689714	15.85	0.210191
676611	689388	15.87	0.210148
675616	689591	15.89	0.211852
675461	689505	15.9	0.211953
677210	689559	15.92	0.209534
677574	689302	15.94	0.208656
677572	689801	15.95	0.209357
678672	689720	15.98	0.207679
680714	689556	15.99	0.204554
681514	689481	16.01	0.203317
680340	689553	16.03	0.205079
679038	689494	16.05	0.206844
679951	689780	16.06	0.205948
680793	689477	16.08	0.204332
682438	689515	16.1	0.202059
684123	689517	16.12	0.199686
684278	689677	16.14	0.199691
684184	689529	16.15	0.199617
685529	689814	16.17	0.198123
685979	689775	16.19	0.197437
684914	689462	16.21	0.198496
684477	689314	16.23	0.198904
685310	689459	16.24	0.197935
685352	689359	16.26	0.197736
686159	689518	16.28	0.196825
688019	689499	16.3	0.194192
688921	689402	16.32	0.192796
688042	689305	16.34	0.193889
686759	689125	16.35	0.195435
688238	689805	16.37	0.194313
689553	689573	16.39	0.192152
689796	689405	16.41	0.191579
689000	689335	16.43	0.192592
689004	689574	16.46	0.19292
689521	689740	16.48	0.19243
689887	689637	16.49	0.191775
690069	689380	16.52	0.191163
690340	689382	16.53	0.190788
691662	689661	16.55	0.189336
692629	689572	16.57	0.187868
692291	689496	16.59	0.188232
690907	689435	16.6	0.190072
692301	689569	16.63	0.18832
694258	689534	16.65	0.185556
694690	689424	16.66	0.184804
694571	689503	16.68	0.185079
694818	689453	16.69	0.184668
694678	689317	16.71	0.184672
694185	689425	16.73	0.185505
694211	689530	16.76	0.185616
694695	689889	16.77	0.185446
695036	689722	16.78	0.184741
696004	689680	16.8	0.183345
696953	689643	16.82	0.181983
697352	689607	16.84	0.181383
697913	689775	16.86	0.180844
697865	689457	16.87	0.180467
697746	689912	16.89	0.181265
696341	689845	16.91	0.183109
697226	689817	16.93	0.181849
699323	689913	16.95	0.179097
700566	689970	16.97	0.17747
699495	689634	16.98	0.178472
699742	689844	17	0.178425
700814	689681	17.02	0.176728
702105	689689	17.03	0.174971
703300	689628	17.06	0.173253
703280	689477	17.08	0.17307
702131	689709	17.09	0.174964
701615	689635	17.11	0.175567
702623	689416	17.13	0.173883
703034	689534	17.14	0.173486
702601	689885	17.17	0.174566
702631	689603	17.19	0.174132
703967	689931	17.2	0.172765
703910	689544	17.22	0.172304
704242	689483	17.23	0.171766
705099	689657	17.25	0.170841
705116	689560	17.27	0.170683
704396	689816	17.3	0.17202
704314	689977	17.31	0.172356
704470	689756	17.33	0.171836
704844	689625	17.34	0.171144
705455	689953	17.36	0.170768
705479	689584	17.39	0.170222
705662	689737	17.4	0.170186
705312	689985	17.42	0.171008
705500	689874	17.43	0.170597
705816	689477	17.45	0.169615
705615	689535	17.47	0.169969
705517	689549	17.49	0.170122
707152	689779	17.51	0.16822
708290	689575	17.52	0.166394
708073	689207	17.54	0.166176
708414	689617	17.56	0.166284
708767	689490	17.57	0.16563
708985	689593	17.6	0.165478
708977	689638	17.62	0.165551
709480	689482	17.63	0.164654
709472	689603	17.65	0.164833
708339	689675	17.67	0.166467
707664	689399	17.68	0.166997
709198	689803	17.71	0.165482
710473	690079	17.73	0.164143
710562	689543	17.74	0.163277
711154	689564	17.76	0.162508
711381	689533	17.77	0.162159
711604	689706	17.79	0.162099
711785	689416	17.82	0.161452
711824	689358	17.84	0.161319
711054	689697	17.85	0.162828
710325	689494	17.86	0.163529
711694	689477	17.88	0.161659
712403	689447	17.9	0.160663
711318	689153	17.93	0.161715
711247	689128	17.94	0.161776
713241	689720	17.97	0.159915
713519	689240	17.99	0.158874
715309	689475	18.01	0.1568
715199	689367	18.04	0.156797
713528	689380	18.05	0.159057
712604	689381	18.06	0.160301
713045	689359	18.08	0.159677
713515	689566	18.1	0.159333
714038	689342	18.12	0.158319
715347	689405	18.14	0.156652
716102	689261	18.16	0.155441
716492	689586	18.17	0.155371
716574	689258	18.19	0.154805
717248	689371	18.21	0.154061
716089	689262	18.22	0.155459
714503	689460	18.25	0.157859
714736	689450	18.27	0.157533
715893	689281	18.28	0.155748
717081	689656	18.3	0.154681
716758	689409	18.31	0.154769
716129	689548	18.34	0.155803
715412	689386	18.36	0.156538
715700	689515	18.38	0.156332
717042	689458	18.39	0.154458
718439	689706	18.41	0.152938
717670	689074	18.42	0.153085
717937	689466	18.45	0.153274
718452	689281	18.47	0.15233
718705	689259	18.48	0.151962
718035	689307	18.5	0.152922
717692	689372	18.51	0.15347
718108	689376	18.53	0.152921
718641	689381	18.56	0.152217
719488	689472	18.58	0.151215
720090	689394	18.59	0.150306
720016	689439	18.6	0.150467
719452	689475	18.62	0.151267
719082	689265	18.64	0.151468
719351	689497	18.67	0.151432
719208	689505	18.68	0.151634
718862	689324	18.7	0.151843
719373	689405	18.71	0.151275
719248	688875	18.73	0.150705
719531	689134	18.75	0.150688
719865	689153	18.78	0.15027
720316	689428	18.79	0.150053
720019	689418	18.81	0.150434
720343	689878	18.82	0.150642
720271	689382	18.84	0.150049
720583	689617	18.85	0.14996
719621	689231	18.88	0.150703
720423	689604	18.91	0.150155
721018	689255	18.92	0.14888
721874	689641	18.93	0.14828
722647	689365	18.94	0.146872
723900	689749	18.96	0.145747
723559	689711	18.99	0.146145
722008	689287	19.01	0.147611
722057	689410	19.02	0.147716
722833	689630	19.04	0.146994
722720	689257	19.05	0.146625
723057	689670	19.07	0.146753
723266	689496	19.1	0.146234
723475	689592	19.12	0.146091
723301	689519	19.13	0.14622
723730	689496	19.14	0.145621
724310	689713	19.16	0.145155
722987	689126	19.19	0.14609
722513	689445	19.21	0.147161
722808	689240	19.22	0.146485
723815	689341	19.24	0.145293
723522	689017	19.25	0.145231
723219	689286	19.27	0.146005
723565	689477	19.29	0.145812
724193	689673	19.31	0.145254
723899	689496	19.33	0.145397
724212	689904	19.35	0.14555
723314	689379	19.36	0.146009
722880	689199	19.38	0.146333
723649	689414	19.39	0.145614
724434	689548	19.42	0.144762
724375	689513	19.44	0.144792
724260	689746	19.46	0.145267
724448	689452	19.47	0.144611
725316	689777	19.49	0.143916
725580	689965	19.51	0.143828
725314	689661	19.53	0.143757
725448	689808	19.58	0.143785
724173	689727	19.59	0.145356
724289	689710	19.62	0.145179
724893	689820	19.64	0.144534
725369	689978	19.66	0.144125
725189	689669	19.67	0.143934
725165	689466	19.68	0.143683
725399	689359	19.7	0.143226
725466	689256	19.73	0.142995
724707	689267	19.75	0.144012
723884	689411	19.76	0.145299
724707	689494	19.78	0.144327
726185	689526	19.79	0.142422
726672	689505	19.81	0.141751
726658	689648	19.84	0.141968
726825	689591	19.86	0.141669
726752	689655	19.87	0.141854
726260	689480	19.89	0.142259
727287	689749	19.9	0.141281
727279	689504	19.92	0.140951
726288	689314	19.95	0.141992
725846	689325	19.96	0.14259
726974	689515	19.98	0.141368
727416	689504	20	0.140771
727073	689521	20.01	0.141246
727467	689863	20.03	0.141202
727238	689416	20.05	0.140883
727081	689477	20.07	0.141174
727253	689519	20.09	0.141006
727548	689595	20.1	0.140724
727022	689483	20.12	0.14126
726140	689644	20.13	0.142645
725349	689295	20.16	0.143203
726316	689682	20.18	0.142466
726750	689584	20.2	0.141758
726772	689317	20.21	0.141359
727385	689555	20.22	0.140883
727298	689181	20.24	0.140478
727139	689587	20.27	0.141251
726766	689698	20.29	0.141895
726668	689669	20.3	0.141984
726319	689665	20.32	0.142438
725544	689541	20.33	0.143288
726529	689891	20.36	0.142475
726692	689666	20.38	0.141948
726789	689795	20.39	0.142
727459	689832	20.41	0.14117
728577	690032	20.43	0.139978
728403	689943	20.44	0.140083
727867	689810	20.47	0.140603
728048	689659	20.49	0.140156
727905	689651	20.5	0.140332
727042	689687	20.52	0.141517
726576	689644	20.54	0.142071
726908	689595	20.55	0.141566
726948	689359	20.58	0.141186
727348	689430	20.59	0.140758
727585	689381	20.61	0.140378
728329	689725	20.63	0.139878
728352	689658	20.65	0.139755
728951	689893	20.66	0.139295
729049	689700	20.68	0.138898
728284	689628	20.7	0.139803
727059	689784	20.72	0.141629
727070	689934	20.74	0.141823
727576	689667	20.75	0.140787
727611	689827	20.76	0.140963
727615	689679	20.81	0.140752
728826	689760	20.83	0.139274
728569	689184	20.84	0.138813
729823	689593	20.86	0.137735
730110	689431	20.87	0.137135
729283	689274	20.9	0.138001	4	0.747
728518	689226	20.92	0.138938
728946	689480	20.93	0.138728
728905	689616	20.95	0.138971
728014	689347	20.97	0.139767
728244	689480	20.99	0.13965
728496	689199	21.01	0.138929
729247	689545	21.03	0.138424
729771	689429	21.04	0.137576
730256	689381	21.06	0.136874
730166	689496	21.08	0.137152
729181	689609	21.1	0.138599
728264	689569	21.12	0.139747
728538	689777	21.13	0.139676
728508	689489	21.15	0.139316
728841	689352	21.17	0.138689
729252	689629	21.18	0.138534
728750	689619	21.21	0.139178
728049	689554	21.22	0.140009
728342	689407	21.24	0.13942
729366	689546	21.26	0.138269
729905	689660	21.28	0.137721
730099	689871	21.29	0.137759
730374	689627	21.32	0.137061
730434	689309	21.33	0.136541
730555	689625	21.35	0.136821
729978	689663	21.37	0.137629
729246	689486	21.38	0.138343
729786	689804	21.4	0.138076
730516	689739	21.42	0.13703
731003	689309	21.44	0.135797
731118	689407	21.46	0.135783
731072	689625	21.48	0.136145
730656	689314	21.49	0.136258
730795	689240	21.51	0.135973
730730	689388	21.53	0.136264
730044	689534	21.55	0.137364
730042	689345	21.57	0.137105
729911	689606	21.58	0.137638
729464	689244	21.6	0.137722
730067	689226	21.62	0.136907
730614	689485	21.64	0.13655
730360	689491	21.66	0.136891
730021	689403	21.67	0.137213
730633	689405	21.69	0.136414
731512	689747	21.71	0.135739
730973	689288	21.73	0.135807
730874	689451	21.75	0.136163
731335	689597	21.76	0.135762
731788	689512	21.78	0.135053
732327	689471	21.8	0.134292
732986	689569	21.82	0.133568
733003	689505	21.84	0.133457
732742	689472	21.86	0.133752
732611	689307	21.87	0.133694
732696	689172	21.89	0.133396
733106	689549	21.91	0.133384
732539	689407	21.92	0.133927
732439	689287	21.95	0.133891
732528	689223	21.96	0.133686
732699	689405	21.98	0.133715
733214	689603	22	0.133318
733434	689340	22.01	0.132667
733290	689426	22.03	0.132974
732550	689469	22.05	0.133998
732730	689629	22.07	0.133985
733075	689323	22.09	0.133111
733269	689061	22.11	0.132495
733954	689464	22.12	0.132161
734016	689440	22.14	0.132047
733649	689321	22.16	0.13236
733893	689671	22.18	0.132528
733721	689520	22.2	0.132542
733751	689712	22.21	0.132769
732983	689368	22.23	0.133293
733678	689736	22.25	0.132898
734217	689458	22.27	0.131811
734747	689298	22.29	0.1309
735288	689701	22.3	0.130755
734546	689411	22.32	0.131318
734734	689536	22.34	0.131246
734741	689256	22.36	0.130849
735201	689363	22.38	0.130399
735376	689579	22.4	0.130471
734284	689004	22.42	0.131094
733575	689036	22.43	0.132062
733743	689530	22.45	0.132528
734238	689625	22.46	0.132015
734448	689722	22.49	0.131876
734935	689608	22.5	0.131085
735863	689575	22.52	0.129833
736619	689521	22.54	0.128778
736857	689654	22.55	0.128653
737197	689844	22.57	0.128476
736568	689750	22.59	0.129161
734928	689457	22.61	0.130885
734432	689310	22.63	0.131326
734956	688923	22.65	0.130108
735785	689106	22.66	0.129285
736859	689730	22.68	0.128756
737225	689679	22.7	0.128211
737548	689733	22.72	0.127868
737073	689442	22.74	0.12808
737077	689184	22.75	0.127717
737839	689424	22.77	0.127063
738170	689798	22.79	0.127152
737624	689527	22.81	0.127484
737753	689861	22.83	0.127779
737911	689834	22.84	0.127537
737935	689948	22.86	0.127664
737399	689496	22.88	0.127732
737814	689585	22.9	0.127318
738643	689887	22.92	0.126664
738622	689819	22.93	0.126597
738641	689582	22.95	0.126244
739028	689634	22.97	0.125816
739222	689958	22.99	0.126014
738525	689943	23	0.126894
738131	689828	23.03	0.127244
738540	689925	23.04	0.12685
738478	689696	23.06	0.126613
738410	689589	23.08	0.126553
738655	689416	23.09	0.125996
738712	689164	23.11	0.125573
738750	689152	23.13	0.125508
739068	689497	23.15	0.125575
738392	689531	23.17	0.126496
737151	689407	23.19	0.12793
737079	689404	23.2	0.128019
737773	689367	23.22	0.127069
738268	689504	23.24	0.126619
738227	689352	23.26	0.126461
738728	689427	23.28	0.125917
739127	689264	23.29	0.125176
739681	689263	23.31	0.124459
740160	689518	23.33	0.124194
739791	689495	23.35	0.124638
739121	689579	23.37	0.12562
737999	689096	23.38	0.126401
738808	689797	23.4	0.126326
738601	689456	23.42	0.126121
738724	689467	23.44	0.125978
738985	689725	23.46	0.125998
739030	689555	23.48	0.125704
739295	689317	23.49	0.125032
739798	689268	23.51	0.124315
740398	689325	23.53	0.12362
740641	689323	23.54	0.123304
740506	689334	23.57	0.123493
740100	689239	23.58	0.123885
740338	689456	23.6	0.123879
740352	689438	23.62	0.123836
739998	689469	23.63	0.124335
739912	689738	23.65	0.124819
739612	689190	23.67	0.124447
740297	689484	23.69	0.12397
741252	689785	23.71	0.123156
741917	689662	23.72	0.12213
742341	689638	23.74	0.121552
742127	689567	23.76	0.121729
741552	689502	23.78	0.122378
741569	689650	23.8	0.122561
741516	689542	23.82	0.12248
741383	689343	23.83	0.122376
741672	689549	23.85	0.122289
741561	689469	23.87	0.122321
741511	689479	23.89	0.122399
742060	689580	23.91	0.121833
742176	689435	23.92	0.121483
742289	689639	23.94	0.12162
741919	689681	23.96	0.122154
741477	689504	23.98	0.122478
742171	689813	24	0.122012
742323	689953	24.02	0.122011
741522	689357	24.03	0.122216
741362	689271	24.05	0.122303
741252	689428	24.07	0.122662
740965	689182	24.08	0.122691
740888	689109	24.11	0.122689
740617	688920	24.12	0.122777
740896	689169	24.14	0.122762
741017	689296	24.16	0.122782
741515	689461	24.18	0.122369
741682	689361	24.19	0.122016
741401	689206	24.21	0.122163
741824	689607	24.23	0.122174
741369	689159	24.25	0.122139
741823	689468	24.27	0.121983
741399	689070	24.28	0.121977
741975	689348	24.3	0.121621
742356	689444	24.32	0.121264
742360	689318	24.34	0.121084
742739	689466	24.36	0.120802
742639	689448	24.37	0.120906
742407	689404	24.39	0.121143
742139	689399	24.41	0.121481
741866	689313	24.43	0.121713
742218	689548	24.45	0.121585
742213	689494	24.46	0.121517
742296	689421	24.48	0.121309
741786	689184	24.5	0.121637
741867	689438	24.52	0.121884
742172	689562	24.54	0.121664
742332	689355	24.56	0.121171
742582	689384	24.57	0.12089
742452	689390	24.59	0.121066
742330	689435	24.61	0.121285
742308	689368	24.62	0.12122
742167	689235	24.65	0.121217
742867	689661	24.66	0.120907
742944	689522	24.68	0.120616
743088	689521	24.7	0.12043
743234	689386	24.71	0.120056
743349	689281	24.73	0.119763
743736	689311	24.75	0.119307
743606	689042	24.77	0.119102
743680	689158	24.79	0.119167
744115	689647	24.81	0.119286
743774	689489	24.82	0.119505
743516	689352	24.84	0.119646
743662	689596	24.86	0.119797
743811	689453	24.88	0.119408
744080	689581	24.9	0.11924
744026	689557	24.91	0.119276
743490	689160	24.93	0.119414
743712	689193	24.95	0.119175
743920	689369	24.97	0.119152
743659	689404	24.99	0.119535
743641	689603	25	0.119833
743359	689552	25.02	0.120125
743554	689519	25.04	0.119829
743731	689631	25.06	0.119757
743266	689520	25.08	0.1202
743074	689500	25.1	0.120419
743651	689794	25.11	0.120085
743635	689566	25.13	0.11979
743128	689235	25.15	0.119983
742840	689180	25.16	0.120276
742782	689165	25.19	0.12033
742872	689303	25.2	0.120406
743275	689379	25.22	0.119993
743643	689402	25.24	0.119553
743535	689331	25.25	0.119593
743774	689779	25.27	0.119906
743510	689447	25.29	0.119786
743843	689573	25.32	0.119533
743401	689206	25.35	0.119592
743074	689319	25.36	0.120168
743120	689592	25.38	0.120487
743155	689598	25.4	0.12045
743827	689791	25.43	0.119855
743776	689535	25.44	0.119566
743629	689445	25.45	0.11963
743613	689609	25.47	0.119878
743581	689680	25.49	0.120017
743045	689262	25.51	0.120127
742933	689016	25.53	0.11993
741547	689312	25.54	0.122122
743068	689128	25.56	0.119911
742962	689061	25.58	0.119955
743527	689408	25.6	0.11971
743916	689393	25.62	0.11919
744154	689166	25.64	0.118571
744364	689211	25.65	0.118364
744153	689170	25.67	0.118577
744164	689460	25.69	0.118965
743774	689161	25.7	0.119051
744268	689591	25.73	0.119013
744283	689524	25.75	0.118901
744227	689450	25.76	0.11887
744580	689616	25.78	0.118647
744414	689309	25.79	0.118435
745318	689518	25.81	0.117567
745286	689515	25.83	0.117603
745270	689788	25.86	0.118002
744735	689458	25.87	0.11823
744417	689387	25.89	0.118539
744533	689620	25.9	0.118713
744401	689319	25.92	0.118466
744376	689363	25.94	0.118559
744450	689544	25.96	0.118714
744103	689368	25.98	0.118916
743933	689229	25.99	0.118941
743837	689080	26.01	0.118858
743734	689274	26.03	0.119259
743106	689109	26.05	0.119836
743488	689553	26.07	0.119961
743181	689273	26.08	0.119967
743215	689389	26.1	0.120084
742936	689225	26.12	0.120215	5	0.745
742622	689115	26.14	0.120466
742531	689021	26.16	0.120453
742875	689214	26.18	0.120278
743165	689193	26.19	0.119877
743484	689324	26.21	0.119649
743350	689216	26.23	0.119671
743638	689412	26.25	0.119573
743575	689376	26.27	0.119604
744373	689933	26.29	0.119351
744569	689862	26.3	0.119002
744057	689587	26.32	0.119278
744004	689678	26.33	0.119472
744125	689698	26.36	0.119344
744699	689877	26.38	0.118856
744449	689495	26.4	0.118648
744459	689595	26.41	0.118773
743825	689248	26.43	0.119106
743458	689076	26.44	0.119339
743583	689074	26.47	0.119176
744123	689433	26.49	0.11898
743929	689429	26.51	0.119223
743387	689534	26.52	0.120064
742971	689441	26.53	0.120469
743173	689415	26.55	0.120174
743877	689730	26.57	0.119706
744023	689715	26.6	0.119498
743570	689470	26.61	0.11974
743403	689401	26.62	0.119859
743908	689836	26.64	0.119813
743722	689535	26.66	0.119635
743896	689423	26.68	0.119257
744058	689462	26.7	0.119103
743962	689596	26.72	0.119412
743875	689525	26.73	0.119425
743785	689302	26.75	0.119232
744477	689608	26.77	0.118768
744544	689591	26.79	0.118659
744485	689815	26.81	0.119044
744226	689754	26.83	0.119292
743967	689482	26.84	0.119248
744002	689350	26.86	0.11902
743979	689401	26.87	0.11912
743737	689490	26.9	0.119554
743240	689606	26.92	0.120352
742845	689623	26.94	0.120883
742725	689663	26.95	0.121093
742202	689178	26.97	0.121094
741955	688942	26.98	0.121084
742603	689447	27.01	0.12095
742884	689681	27.03	0.120913
742566	689401	27.04	0.120934
742958	689741	27.06	0.120901
742866	689594	27.07	0.120816
743012	689891	27.09	0.121039
742986	689968	27.12	0.121179
742876	689881	27.14	0.1212
743069	689731	27.15	0.120745
743203	689542	27.16	0.120311
743396	689534	27.18	0.120052
743611	689729	27.2	0.120046
743642	689809	27.23	0.120117
743735	689887	27.24	0.120106
743170	689352	27.26	0.120091
743056	689332	27.27	0.120209
743218	689609	27.29	0.120385
742868	689418	27.31	0.12057
743062	689437	27.34	0.120347
743584	689707	27.35	0.12005
742942	689236	27.37	0.120223
743032	689406	27.38	0.120343
743326	689833	27.4	0.120556
743046	689487	27.41	0.120437
742818	689385	27.44	0.120588
742499	689220	27.46	0.12077
742571	689563	27.48	0.121152
741986	689102	27.49	0.121266
742600	689492	27.51	0.121017
742807	689448	27.52	0.12069
742849	689452	27.55	0.120641
743004	689698	27.57	0.120783
742770	689617	27.59	0.120971
742757	689618	27.6	0.120989
743089	689872	27.61	0.120914
743132	689833	27.64	0.120805
742907	689732	27.66	0.120954
743351	689931	27.68	0.120659
743461	689726	27.69	0.120235
743330	689347	27.7	0.119878
743770	689520	27.72	0.119553
743686	689312	27.74	0.119373
743993	689749	27.77	0.119584
743330	689288	27.78	0.119797
743330	689305	27.8	0.11982
743613	689457	27.81	0.119667
743470	689514	27.83	0.11993
743369	689560	27.86	0.120123
743278	689592	27.87	0.120284
743162	689337	27.89	0.12008
743232	689277	27.91	0.119907
743129	689458	27.92	0.12029
742761	689489	27.94	0.120806
742383	689235	27.97	0.12094
742631	689458	27.98	0.12093
742344	689097	28	0.120799
743264	689730	28.02	0.120493
742882	689532	28.03	0.12071
742529	689310	28.05	0.120856
743177	689526	28.07	0.120322
743741	689708	28.09	0.11985
743580	689444	28.11	0.119692
743276	689365	28.13	0.119973
742677	689402	28.14	0.120793
742526	689446	28.15	0.121048
742480	689216	28.18	0.120789
742877	689431	28.2	0.120576
743209	689785	28.22	0.12064
743124	689689	28.23	0.120616
743557	689839	28.24	0.120268
743504	689549	28.26	0.119935
743749	689737	28.29	0.11988
743375	689361	28.31	0.11984
743100	689574	28.32	0.120488
742737	689368	28.34	0.120669
743005	689412	28.35	0.120386
743529	689654	28.37	0.120048
743490	689465	28.4	0.119836
743475	689515	28.42	0.119925
743522	689542	28.43	0.119902
743812	689601	28.45	0.119611
744146	689686	28.46	0.119301
744882	690003	28.48	0.118796
744337	689452	28.51	0.118732
743702	689165	28.52	0.119149
743704	689380	28.54	0.119444
744045	689633	28.56	0.119357
744326	689515	28.57	0.118833
744473	689538	28.6	0.118677
744245	689387	28.61	0.11876
744129	689337	28.63	0.118839
744136	689258	28.65	0.118721
744189	689160	28.66	0.118517
745016	689739	28.68	0.118259
744290	689150	28.7	0.118374
744353	689481	28.72	0.118751
744149	689466	28.74	0.118992
744096	689270	28.76	0.118789
744210	689152	28.77	0.118479
744285	689431	28.78	0.118769
744397	689809	28.81	0.119149
743821	689314	28.83	0.119203
744010	689493	28.85	0.119208
744198	689512	28.86	0.118993
744211	689490	28.88	0.118946
744212	689754	28.89	0.11931
743536	689280	28.92	0.119521
743569	689282	28.94	0.119482
743774	689377	28.95	0.11935
743601	689262	28.97	0.119413
743798	689592	28.99	0.119617
743807	689578	29	0.119586
743878	689420	29.03	0.119276
743840	689156	29.05	0.118959
744309	689428	29.06	0.118735
744945	689890	29.08	0.118559
744603	689724	29.1	0.118767
744304	689484	29.11	0.118818
744869	689672	29.14	0.118355
745134	689453	29.15	0.117712
745602	689798	29.17	0.117591
745140	689744	29.19	0.118107
744760	689436	29.2	0.118168
745553	689745	29.22	0.11758
745707	689546	29.25	0.117108
745813	689462	29.26	0.116856
745467	689305	29.28	0.117081
745253	689375	29.3	0.117452
745898	689785	29.31	0.117194
745614	689468	29.32	0.117119
746056	689919	29.35	0.117177
745372	689479	29.37	0.117444
745400	689852	29.39	0.117924
745148	689596	29.4	0.117892
746023	690023	29.41	0.117363
746117	689674	29.43	0.11676
746212	689611	29.46	0.116552
745752	689362	29.48	0.116795
746071	689994	29.5	0.117262
745624	689601	29.51	0.11729
746081	689773	29.53	0.116943
746609	690072	29.55	0.116682
746116	689713	29.57	0.116816
745877	689434	29.59	0.116735
746458	689877	29.6	0.116605
746574	689621	29.62	0.116103
746764	689396	29.64	0.115549
746933	689524	29.66	0.11551
746638	689684	29.68	0.116108
746234	689406	29.69	0.11624
746572	689658	29.71	0.116157
746395	689444	29.73	0.116087
746466	689473	29.74	0.116036
746155	689463	29.77	0.11642
746195	689903	29.78	0.116977
745782	689655	29.8	0.117162
745737	689484	29.82	0.116983
746103	689796	29.84	0.116947
745495	689279	29.85	0.117009
745523	689453	29.88	0.117214
745228	689331	29.89	0.117423
745665	689857	29.91	0.117592
745298	689534	29.94	0.117614
745783	689789	29.96	0.117347
745618	689421	29.98	0.117049
746338	689755	30	0.11659
746673	689869	30.02	0.116319
746887	689782	30.04	0.115926
746724	689660	30.05	0.115965
746609	689539	30.07	0.115945
746705	689403	30.09	0.115634
746854	689517	30.11	0.115601
746660	689408	30.13	0.115698
746363	689100	30.14	0.115652
746496	689289	30.16	0.115743
746637	689618	30.18	0.116018
746639	689677	30.2	0.116097
746486	689684	30.22	0.116303
746247	689598	30.25	0.116489
746197	689458	30.27	0.116359
746132	689464	30.29	0.116451
745718	689377	30.31	0.11686
745776	689620	30.33	0.117122
745692	689345	30.34	0.116849
745954	689523	30.36	0.11676
746150	689656	30.38	0.116693
745532	689240	30.4	0.116908
745774	689511	30.42	0.116974
745597	689321	30.43	0.116937
746047	689437	30.45	0.116522
746755	689835	30.47	0.116168
746310	689537	30.48	0.116324
746062	689580	30.5	0.116701
745557	689207	30.52	0.11683
746101	689389	30.54	0.116387
746364	689210	30.56	0.115803
746490	689258	30.58	0.115708
747266	689843	30.59	0.115526
746784	689538	30.61	0.11572
746587	689393	30.63	0.115771
746825	689379	30.65	0.115448
747303	689747	30.67	0.115346
747192	689756	30.68	0.1155
746779	689695	30.7	0.115943
746444	689408	30.72	0.115974
746542	689446	30.74	0.115902
746740	689667	30.76	0.115955
746596	689565	30.77	0.115997
745974	689180	30.79	0.11626
746156	689655	30.81	0.116684
746652	689893	30.83	0.116379
746914	689792	30.85	0.115905
746467	689270	30.86	0.115754
746079	689098	30.88	0.116012
746155	689425	30.9	0.116367
746443	689598	30.92	0.116239
746741	689601	30.94	0.115862
747042	689478	30.96	0.115307
746936	689316	30.97	0.115219
746831	689456	30.99	0.115546
746804	689509	31.01	0.115654
746839	689491	31.02	0.115585
746953	689330	31.05	0.115216
747013	689425	31.06	0.115271
746445	689249	31.08	0.115753
746735	689483	31.1	0.115706
746870	689414	31.12	0.115439
747314	689481	31.13	0.114964
747605	689554	31.16	0.114694
747112	689490	31.17	0.115235
746088	689047	31.19	0.11593
746101	689264	31.21	0.116214
746581	689336	31.22	0.1157
747072	689387	31.24	0.115143
746731	689225	31.26	0.115355
746937	689449	31.28	0.115401
747191	689568	31.3	0.115242
747504	689679	31.31	0.114996
747895	689606	31.33	0.114396	6	0.743
747869	689348	31.35	0.114073
747603	689484	31.37	0.1146
747175	689575	31.39	0.115272
747613	689897	31.41	0.115158
748028	689815	31.42	0.114516
747815	689496	31.44	0.114346
747807	689587	31.46	0.114482
748141	689804	31.48	0.114356
748366	689973	31.5	0.114303
747994	689492	31.51	0.114112
748398	689860	31.53	0.114106
748022	689517	31.55	0.114111
747696	689770	31.56	0.114877
747375	689860	31.59	0.115411
747111	689620	31.6	0.115416
747639	689702	31.62	0.114855
747518	689548	31.64	0.114797
747646	689798	31.66	0.114979
747514	689857	31.67	0.115229
747440	689828	31.7	0.115284
747616	689939	31.71	0.115212
747384	689720	31.73	0.115206
746464	689190	31.75	0.115647
746659	689748	31.76	0.11617
746349	689514	31.78	0.116242
746724	689471	31.8	0.115704
747441	689869	31.82	0.115339
747041	689648	31.84	0.115544
746566	689606	31.85	0.116092
746345	689510	31.87	0.116242
746086	689248	31.89	0.116211
746496	689556	31.91	0.116113
746048	689103	31.93	0.116059
746012	689503	31.95	0.116658
745467	689405	31.96	0.11722
745981	689990	31.98	0.117371
746172	689748	32	0.116792
746364	689681	32.02	0.116454
745815	689573	32.04	0.117007
745728	689620	32.05	0.117183
745890	689567	32.07	0.116903
746332	689777	32.09	0.116628
746575	689898	32.11	0.116485
745803	689533	32.13	0.116967
745208	689419	32.14	0.11757
745341	689683	32.16	0.117765
746322	690272	32.18	0.117325
746232	689953	32.2	0.116999
745570	689553	32.21	0.117293
745423	689872	32.23	0.117922
745396	690075	32.25	0.118237
744880	689686	32.27	0.11836
745057	689816	32.29	0.118313
744799	689659	32.3	0.118426
744742	689705	32.32	0.118563
744071	689438	32.34	0.119054
744093	689650	32.36	0.119319
743968	689461	32.38	0.119217
744194	689533	32.4	0.119027
743431	689159	32.41	0.119488
743311	689392	32.43	0.119965
743305	689322	32.45	0.119876
743655	689486	32.47	0.119654
743845	689533	32.49	0.119475
744137	689666	32.5	0.119284
743623	689446	32.52	0.119639
742831	689323	32.54	0.120486
743072	689653	32.55	0.120633
743748	689976	32.58	0.120212
743454	689745	32.59	0.12027
743103	689789	32.61	0.120781
742807	689866	32.63	0.121268
742424	689845	32.64	0.121731
742014	689614	32.66	0.121939
741929	689495	32.68	0.121884
742045	689731	32.7	0.122061
741912	689987	32.72	0.122586
741159	689613	32.74	0.123038
741105	689649	32.75	0.123157
741031	689575	32.77	0.12315
741034	689670	32.79	0.123278
740649	689470	32.81	0.123497
740589	689762	32.83	0.123979
740202	689409	32.84	0.123989
740159	689335	32.86	0.123942
740760	689671	32.88	0.123632
740372	689486	32.9	0.123876
740230	689656	32.92	0.124295
740042	689733	32.93	0.124644
740167	689524	32.95	0.124193
740264	689443	32.97	0.123956
740002	689474	32.99	0.124337
739712	689596	33.01	0.12488
739696	689547	33.03	0.124833
739660	689518	33.04	0.124839
739260	689283	33.06	0.12503
739215	689510	33.08	0.125403
739045	689708	33.1	0.125897
738925	689728	33.12	0.126079
739164	689859	33.13	0.125952
739811	690418	33.15	0.12589
739058	690124	33.17	0.126456
737982	689493	33.19	0.126973
738144	689761	33.2	0.127135
738429	689998	33.22	0.127094
738099	689622	33.24	0.127001
738196	689739	33.26	0.127037
737992	689618	33.28	0.127134
737307	689517	33.29	0.12788
737214	689439	33.32	0.127893
737953	689548	33.33	0.127087
737702	689323	33.35	0.1271
737954	689782	33.37	0.12741
737714	689627	33.38	0.127506
737742	689636	33.4	0.127482
738013	689629	33.42	0.127122
738195	689645	33.44	0.126908
738324	689672	33.46	0.126779
738247	689710	33.47	0.126931
737792	689435	33.49	0.127139
738201	689540	33.51	0.126755
738103	689561	33.53	0.126911
737804	689469	33.55	0.12717
737467	689451	33.57	0.127582
737888	690018	33.58	0.127822
737719	689783	33.6	0.127715
737797	689902	33.62	0.127779
737093	689461	33.64	0.12808
737181	689777	33.66	0.128404
736952	689600	33.67	0.128455
737050	689565	33.69	0.12828
736997	689442	33.71	0.128178
737301	689656	33.72	0.128081
737587	689773	33.75	0.127872
737090	689520	33.76	0.128166
737092	689502	33.78	0.128138
737179	689456	33.8	0.127962
737307	689656	33.82	0.128073
737376	689674	33.83	0.128009
737255	689733	33.86	0.128247
737152	689585	33.87	0.128175
736980	689490	33.9	0.128267
737447	689739	33.91	0.128007
737258	689629	33.92	0.128099
736892	689562	33.94	0.128481
736698	689534	33.96	0.128693
736656	689489	33.98	0.128685
736682	689461	34	0.128613
736481	689364	34.02	0.128739
736532	689517	34.03	0.128885
736245	689487	34.05	0.129216
736279	689526	34.07	0.129226
736551	689470	34.09	0.128795
736663	689221	34.11	0.128305
732884	690128	34.12	0.134476
736945	689409	34.14	0.1282
737458	689686	34.16	0.127919
737555	689772	34.17	0.127912
738346	689585	34.2	0.12663
738711	689563	34.22	0.126127
738484	689682	34.23	0.126586
738340	689993	34.25	0.127202
738370	689905	34.27	0.127042
738790	689831	34.28	0.126396
739033	689702	34.31	0.125904
738798	689526	34.33	0.125964
738453	689436	34.34	0.126285
738309	689416	34.36	0.126444
738708	689607	34.37	0.126192
739623	690163	34.39	0.12578
739843	690234	34.41	0.125594
739147	689791	34.44	0.12588
739121	689688	34.45	0.125771
739056	689389	34.46	0.125441
739402	689414	34.48	0.125028
739635	689554	34.5	0.124921
739138	689493	34.52	0.125479
739126	689629	34.54	0.125683
739341	689553	34.56	0.1253
739939	689704	34.57	0.124737
739916	689664	34.59	0.124711
739627	689584	34.61	0.124973
739628	689512	34.64	0.124872
739507	689264	34.65	0.124685
740133	689718	34.66	0.124506
740187	689609	34.68	0.124285
740008	689377	34.7	0.124195
739572	689202	34.71	0.124515
740032	689474	34.74	0.124298
740596	689637	34.76	0.123797
740596	689413	34.77	0.123487
740820	689618	34.79	0.123482
740734	689689	34.81	0.123691
740842	689542	34.82	0.123348
741198	689655	34.84	0.123046
741076	689343	34.87	0.122771
741488	689583	34.88	0.122573
741468	689794	34.9	0.122891
741544	689688	34.91	0.122646
741888	689679	34.93	0.122191
742097	689512	34.96	0.121691
741975	689462	34.98	0.121779
741860	689523	34.99	0.122011
742270	689701	35	0.12173
742207	689314	35.02	0.121275
742821	689660	35.04	0.120965
742494	689234	35.07	0.120796
742470	689275	35.08	0.120883
742837	689409	35.1	0.120597
743217	689491	35.11	0.120223
743256	689472	35.13	0.120146
743041	689381	35.15	0.120296
743064	689449	35.17	0.120361
743684	689717	35.19	0.119936
743439	689300	35.2	0.119673
743828	689582	35.22	0.119564
743893	689487	35.24	0.11935
744330	689696	35.26	0.119078
744347	689681	35.28	0.119036
744548	689723	35.3	0.118836
744649	689668	35.31	0.118631
744678	689392	35.33	0.118212
745250	689546	35.35	0.117692
745782	689679	35.36	0.117196
745471	689448	35.39	0.117274
745658	689702	35.41	0.117386
745844	689662	35.42	0.117093
745836	689456	35.44	0.116818
746480	690015	35.45	0.116768
746312	689686	35.47	0.116528
746326	689567	35.5	0.116345
746489	689504	35.52	0.11605
746559	689473	35.53	0.115917
746509	689728	35.54	0.116334
745557	689394	35.56	0.117089
745494	689495	35.58	0.11731
745939	689784	35.61	0.11714
745450	689507	35.62	0.117382
744183	689285	35.64	0.118698
745491	689408	35.65	0.117193
746295	689691	35.67	0.116556
746363	689979	35.69	0.116868
746836	689940	35.72	0.116209
747046	690073	35.73	0.116125
[truncated: 2,289 more rows]

## Sheet: 15.08.2024 DG 0.05% PFA
FlowCell Text Data File: 15.08.2024 DG 0.05% PFA.csv
Software Version: 1.13A
Date: 2024-08-15
Time: 16:16:19
User: Preeti2
Experiment name:
Rotor Manufacturer: Beckman
Rotor Model: SW41Ti
Speed: 40 rpm
Gradient: Sucrose 10.0% to 50.0% v/v
Time: 2
w2t: x 10^0
Sample Volume: 0.5 ml
Number of Tubes: 6
Volume displaced/mm: 0.143 ml/mm
Temperature: 4.0 deg C
Sensitivity: 4
Sample Interval: 60 ms
LED1 On Time: 5 ms
Samples/mm: 55.56
Scan Speed: 0.30 mm/sec
Scan Distance: 78.3 mm
Upper Limit to Zero Distance: 43.90 mm
Channel A Wavelength: 260.0 nm
Calibration: test 0.0 mM; OD_chanA = 2.200; OD_chanB = 3.070
Samples / sec: 17 Hz
Distance: 5.22 mm
Number: 15
Dead Volume: 0.21 ml
Total Distance: 78.30 mm
Sample A Zero: 846664.7
Source A Zero: 691919.0
Data Columns:
Sample	Source	Position(mm)	Absorbance	Fraction Number	Fraction Volume(ml)
718289	693271	0	0.158078
689315	693030	0.02	0.197299
698639	693133	0.04	0.184514
711403	693051	0.06	0.167011
721560	693374	0.08	0.153867
728042	693447	0.09	0.145404
731583	693137	0.11	0.140335
734322	693088	0.13	0.136693
736389	693186	0.15	0.134142
737891	693221	0.17	0.132243
739430	693508	0.18	0.130647
740434	693436	0.2	0.129252
740989	693000	0.22	0.127936
741424	692540	0.24	0.126741
742853	693068	0.26	0.12563
743967	693214	0.28	0.1244
745743	693137	0.29	0.122018
748955	692537	0.31	0.117091
752630	692786	0.33	0.112766
754368	693073	0.34	0.110962
755155	693650	0.37	0.110761
747956	693427	0.38	0.11959
289802	693368	0.4	0.899681
115794	693129	0.42	1.54373
610493	692928	0.43	0.314992
775712	693208	0.45	0.084588
774108	693087	0.47	0.08639
770491	693376	0.49	0.09124
766485	692999	0.51	0.095682
763459	693313	0.52	0.099879
760246	693076	0.54	0.10357
757728	693241	0.56	0.106957
755885	693274	0.58	0.109323
754340	693262	0.6	0.111257
753217	693345	0.62	0.112791
751915	693069	0.63	0.114061
750977	692963	0.65	0.115106
750553	693092	0.67	0.115822
750267	693109	0.69	0.116209
749842	692947	0.71	0.116526
749959	693301	0.72	0.116865
749859	693479	0.74	0.117237
749296	693157	0.76	0.11751
748830	692978	0.78	0.117857
748856	693143	0.8	0.118051
748780	693197	0.82	0.118223
748773	693292	0.83	0.118362
748851	693303	0.85	0.118278
749858	693502	0.87	0.11727
752569	693449	0.88	0.113755
754288	693482	0.91	0.111625
753716	693409	0.93	0.112248
660191	693243	0.94	0.239277
114002	693492	0.96	1.55845
174007	693453	0.97	1.21493
478150	693112	0.99	0.558957
761682	693207	1.01	0.101952
777195	693269	1.04	0.082857
776613	693297	1.05	0.083607
774904	693182	1.07	0.085543
773509	693087	1.08	0.087126
772327	693367	1.11	0.088964
770851	693484	1.12	0.090944
769387	693472	1.14	0.092736
767613	693218	1.16	0.094584
765900	692899	1.17	0.096272
764550	692809	1.19	0.097827
763968	693253	1.21	0.099162
763126	693311	1.23	0.100292
762180	693271	1.25	0.101418
761065	692771	1.26	0.102125
761070	693141	1.28	0.102627
760812	693160	1.3	0.102976
760429	693064	1.32	0.103324
760036	692929	1.34	0.103631
759667	692925	1.36	0.104088
759035	692776	1.37	0.104676
758934	693108	1.39	0.105259
758640	693343	1.41	0.105951
757663	693004	1.43	0.106713
756761	692652	1.45	0.107364
756530	693030	1.47	0.108175
756162	692917	1.48	0.108483
756314	693019	1.5	0.108432
756550	693383	1.51	0.108635
755975	693144	1.54	0.109031
756125	693227	1.56	0.108956
755949	692900	1.58	0.108728
756287	693000	1.59	0.10844
756872	693359	1.6	0.108196
756940	693396	1.62	0.108161
756438	693325	1.64	0.108696
756283	693396	1.67	0.108989
756072	693231	1.68	0.109028
756277	693328	1.7	0.108903
755994	693050	1.71	0.108878
756338	693360	1.73	0.10887
756454	693346	1.75	0.108705
756240	693097	1.78	0.108632
756472	693148	1.79	0.10841
756805	693152	1.8	0.107996
757015	693148	1.82	0.107726
757581	693477	1.84	0.107466
757993	693442	1.86	0.1069
758122	693241	1.88	0.106462
758204	693115	1.9	0.106185
758213	693002	1.91	0.106019
758571	693133	1.93	0.105749
759043	693230	1.95	0.10529
759416	693314	1.97	0.104937
759456	693150	1.99	0.104662
760083	693584	2.01	0.104472
759816	693121	2.02	0.10417
759756	692977	2.04	0.104048
760297	693178	2.05	0.103646
760637	693070	2.08	0.103072
760783	692933	2.1	0.102701
761367	693304	2.12	0.10248
761560	693259	2.13	0.102176
761641	693079	2.14	0.101828
762054	693267	2.16	0.10157
762271	693373	2.19	0.101444
761989	693059	2.21	0.101365
762261	693271	2.22	0.101317
761972	692991	2.24	0.101293
761900	693006	2.25	0.101404
762004	693170	2.27	0.101499
761685	693033	2.3	0.10171
761614	693124	2.32	0.101923
761381	693068	2.33	0.102138
761522	693128	2.34	0.102044
761349	692856	2.36	0.101886
761545	692943	2.39	0.101761
761400	692828	2.41	0.101784
762040	693254	2.42	0.101569
762525	693271	2.43	0.100987
763377	693535	2.45	0.100286
763463	693125	2.47	0.099616
763888	693251	2.5	0.099259
763651	692737	2.51	0.098848
764545	693222	2.53	0.098401
764716	693196	2.54	0.098152
764854	693231	2.56	0.098028
765425	693600	2.58	0.097825
764986	693298	2.61	0.097956
764794	693448	2.62	0.098401
763673	692925	2.64	0.099079
763838	693355	2.65	0.099464
763596	693412	2.67	0.099844
762671	693254	2.69	0.100781
761986	693281	2.71	0.101674
761402	692961	2.73	0.101964
761409	693061	2.75	0.102093
761454	693501	2.76	0.102641
760410	692687	2.78	0.102829
760667	693128	2.79	0.103114
760612	693225	2.82	0.103316
760876	693083	2.84	0.10279
760571	692941	2.85	0.102977
759983	692669	2.87	0.10334
760047	692793	2.88	0.10343
761435	693287	2.9	0.102371
762197	692810	2.93	0.100763
763907	692964	2.95	0.098841
765956	693160	2.96	0.096561
767451	692960	2.97	0.09443
769310	693297	2.99	0.092591
771495	693164	3.01	0.089711
774259	692776	3.04	0.085778
777844	692885	3.05	0.081537
780974	693256	3.07	0.07823
783513	693075	3.08	0.0749
786812	693119	3.1	0.070971
791105	693233	3.12	0.065964
795451	693457	3.15	0.061075
798414	693116	3.16	0.057084
801504	693303	3.18	0.053679
803588	693378	3.19	0.051322
805406	693295	3.21	0.049068
807526	693501	3.23	0.04686
808156	693073	3.25	0.045538
809898	693556	3.27	0.044159
810698	693427	3.29	0.043049
811510	692968	3.3	0.041475
813577	693158	3.32	0.039327
816547	693329	3.34	0.036114
820811	693158	3.36	0.030956
821409	693173	3.38	0.030288
821330	693021	3.4	0.030172
738960	692997	3.41	0.130551
194004	693248	3.42	1.13936
487444	693363	3.45	0.539742
788981	693511	3.47	0.068895
782715	692962	3.49	0.075713
778394	693350	3.5	0.081503
775121	693310	3.51	0.085453
773511	693305	3.53	0.087423
773306	693312	3.56	0.087684
772764	692870	3.58	0.087744
773529	693296	3.59	0.087388
773608	693121	3.61	0.087051
773823	693165	3.62	0.086847
773931	693189	3.64	0.086747
773733	693059	3.67	0.086812
774008	693447	3.68	0.087007
773223	692921	3.7	0.08725
772748	692692	3.72	0.08752
772708	692742	3.73	0.087638
772591	692757	3.75	0.087802
772891	693221	3.78	0.08807
772545	693194	3.79	0.088459
772057	693203	3.81	0.089072
771636	693195	3.83	0.08958
771399	693279	3.84	0.089987
771357	693443	3.86	0.090264
770530	693063	3.88	0.090763
770096	693098	3.9	0.091347
770064	693520	3.92	0.091965
768759	693218	3.94	0.093164
767609	693323	3.96	0.094733
766569	693336	3.97	0.096041
765641	693298	3.99	0.097142
765095	693476	4.01	0.098065
764096	693191	4.03	0.098917
763124	693028	4.04	0.099905
762533	693162	4.05	0.100827
762136	693401	4.08	0.101651
761077	693175	4.1	0.102665
760275	693554	4.12	0.10419
759040	693431	4.13	0.10557
758311	693387	4.14	0.106425
757257	693269	4.17	0.107588
756443	693499	4.19	0.108929
755059	693146	4.21	0.110189
754752	693625	4.22	0.111235
753771	693338	4.24	0.112081
747901	692853	4.25	0.11887
714294	692962	4.28	0.162997
669168	693157	4.3	0.226093
633140	693197	4.31	0.279827
666483	693161	4.33	0.229985
693381	693070	4.34	0.191693
667841	692972	4.36	0.227753
633511	693169	4.39	0.279218
652548	693373	4.41	0.250741
647391	693335	4.42	0.258385
265073	693245	4.44	0.94809
33516	693740	4.45	3.20482
68900	693312	4.48	2.09597
71919	693359	4.5	2.04379
70485	693260	4.51	2.068
71150	693279	4.53	2.05663
71245	693319	4.55	2.05508
71706	693487	4.56	2.04759
71850	693356	4.59	2.04494
71963	693456	4.6	2.04322
71571	693158	4.62	2.04928
72209	693314	4.64	2.03888
72118	693181	4.66	2.04016
71660	693097	4.67	2.04768
71004	693004	4.7	2.05864
69463	693175	4.71	2.0857
68414	693056	4.73	2.10426
67826	693065	4.75	2.115
67849	693026	4.76	2.11451
68279	693123	4.77	2.10683
68481	692996	4.8	2.10294
68748	693177	4.82	2.09845
69040	692825	4.84	2.0926
69354	693318	4.85	2.08789
69027	692889	4.87	2.09294
69222	693047	4.88	2.08975
69981	693170	4.91	2.07659
70705	693127	4.93	2.06397
71239	693279	4.94	2.05511
71313	692886	4.96	2.05317
71119	692707	4.98	2.05615
70848	693022	4.99	2.06133
70644	693252	5.02	2.06524
70411	693021	5.04	2.06886
70784	693335	5.05	2.06298
71099	693143	5.07	2.05726
71266	692905	5.09	2.054
71606	693100	5.11	2.0486
71586	693253	5.13	2.0492
71443	693135	5.14	2.05141
71294	693092	5.16	2.05385
70989	693265	5.18	2.05935
71103	693244	5.2	2.05737
70918	693196	5.22	2.06044
70154	692921	5.24	2.07314	1	0.743
69762	692754	5.25	2.07969
69135	692967	5.27	2.09116
68399	693069	5.29	2.10456
67770	693095	5.3	2.11608
67337	693131	5.33	2.12415
67061	692813	5.34	2.12872
66617	693322	5.36	2.13798
66096	692832	5.38	2.14699
65921	693017	5.39	2.15069
65971	693143	5.41	2.14996
65769	692998	5.43	2.15358
65598	693321	5.45	2.15747
65412	693066	5.47	2.16061
65114	693079	5.49	2.16645
65342	693279	5.5	2.16237
65570	693014	5.53	2.15745
65630	693171	5.54	2.15658
65197	693547	5.56	2.16569
64795	693158	5.58	2.17287
64407	693229	5.59	2.1807
63947	692990	5.61	2.18948
63251	692913	5.64	2.20349
62917	693103	5.65	2.21072
62662	693446	5.67	2.21666
62276	692938	5.68	2.22378
62052	693235	5.7	2.22907
61998	693211	5.72	2.23016
61762	693245	5.74	2.23524
61399	693253	5.76	2.24303
61146	693547	5.78	2.24905
60763	693015	5.79	2.25636
60452	693296	5.81	2.26373
60142	693503	5.83	2.27099
59990	693204	5.84	2.2738
59801	693367	5.87	2.27834
59469	692873	5.88	2.28487
59340	692625	5.9	2.28731
59236	693277	5.92	2.29094
58911	692917	5.93	2.29767
58486	692972	5.95	2.30759
58064	693250	5.97	2.318
57724	692930	5.99	2.3254
57578	693042	6.01	2.32909
57319	692684	6.03	2.33457
57176	692999	6.04	2.33863
56893	692822	6.06	2.34512
56606	692464	6.08	2.3514
56457	692806	6.1	2.35573
56334	692702	6.12	2.35855
55967	692624	6.13	2.36749
55662	692642	6.15	2.37515
55478	692749	6.17	2.38001
55148	692868	6.19	2.38862
54796	693032	6.21	2.39798
53939	693049	6.22	2.42037
54540	692809	6.24	2.40414
54274	693089	6.26	2.41165
53707	693050	6.28	2.42652
53849	693016	6.3	2.42268
53699	692920	6.32	2.42647
53492	693067	6.33	2.4323
53292	692480	6.35	2.43645
53282	692983	6.38	2.43776
52668	692851	6.41	2.45418
52518	693171	6.42	2.45897
52437	692747	6.44	2.46032
52433	692861	6.46	2.46067
52321	692946	6.48	2.46395
52302	692913	6.49	2.46441
52234	693176	6.51	2.46684
52021	693158	6.53	2.47275
51823	693376	6.55	2.47877
51584	693243	6.57	2.48524
51400	693069	6.59	2.49011
51308	693241	6.6	2.4931
51481	693396	6.62	2.48849
51425	692880	6.64	2.48899
51306	693038	6.66	2.49273
51262	692787	6.67	2.49345
51300	693037	6.69	2.49289
51174	692926	6.71	2.49627
50965	693002	6.73	2.50245
50925	693035	6.75	2.50368
50952	693051	6.76	2.50293
50918	692649	6.78	2.50306
50961	693221	6.8	2.50304
50939	692966	6.82	2.50313
50963	692888	6.84	2.50227
51022	692934	6.85	2.50066
51132	692851	6.87	2.49732
50970	693032	6.89	2.50237
50844	693141	6.91	2.50625
50913	692849	6.92	2.50363
50945	693227	6.95	2.50351
50830	693094	6.96	2.50656
50802	692920	6.98	2.507
50965	692909	7	2.50226
51190	693064	7.01	2.4961
51219	693004	7.04	2.49514
51225	693054	7.05	2.49508
51186	693227	7.07	2.49656
51159	692814	7.09	2.49647
51205	693071	7.11	2.49569
51334	693134	7.12	2.49213
51403	693254	7.14	2.49041
51416	693201	7.16	2.48993
51528	693316	7.18	2.48698
51731	693159	7.2	2.4809
51800	693113	7.21	2.47886
51827	692874	7.23	2.4776
51993	693030	7.25	2.47326
52172	692826	7.27	2.46784
52175	692904	7.29	2.46792
52317	693227	7.3	2.46465
52535	693283	7.32	2.45874
52640	693070	7.34	2.4554
52718	692534	7.36	2.45215
52835	692799	7.38	2.4495
53105	693369	7.4	2.44334
53259	693130	7.41	2.43869
53310	693223	7.43	2.4375
53491	692861	7.45	2.4319
53689	693024	7.47	2.42695
53860	692910	7.49	2.42217
54057	692719	7.5	2.41658
54277	693123	7.52	2.41164
54476	693795	7.54	2.40782
54725	693363	7.55	2.40048
55056	693161	7.58	2.39156
55404	693649	7.59	2.3837
55648	693410	7.61	2.37706
55905	693301	7.63	2.3704
56152	693253	7.64	2.36416
56478	693513	7.66	2.35663
56681	693486	7.68	2.35161
56982	693367	7.7	2.34405
57277	693064	7.72	2.33633
57689	692837	7.74	2.32604
58126	693420	7.75	2.31688
58349	692905	7.77	2.31065
58703	692922	7.79	2.30247
59008	692910	7.81	2.29543
59391	692921	7.83	2.28673
59866	693317	7.84	2.27679
60341	692993	7.86	2.2656
60872	693364	7.88	2.25465
61326	693542	7.9	2.24515
61778	693123	7.92	2.23467
62322	692927	7.93	2.22279
62924	693194	7.95	2.21075
63419	693022	7.97	2.20025
63859	692968	7.99	2.19121
64330	692990	8.01	2.18179
64920	693186	8.03	2.17046
65470	693001	8.04	2.15937
66133	693117	8.06	2.14681
66800	692899	8.08	2.13376
67614	693071	8.09	2.11891
68428	693267	8.12	2.10439
69049	693026	8.13	2.09279
69675	693195	8.15	2.082
70457	693005	8.17	2.06803
71288	693007	8.19	2.05381
72067	693144	8.2	2.04094
72777	692824	8.23	2.02865
73689	692988	8.24	2.01411
74954	692948	8.26	1.99396
75865	693045	8.28	1.97999
76520	692840	8.29	1.96965
77447	692789	8.31	1.95565
78642	693019	8.33	1.93848
79859	693172	8.35	1.92128
80763	693255	8.37	1.90872
81403	693169	8.38	1.89973
82452	693036	8.4	1.88525
83850	692862	8.42	1.86641
85344	693209	8.44	1.84765
86228	692802	8.46	1.83584
86232	693025	8.47	1.83613
88189	693100	8.49	1.81215
89709	692825	8.51	1.79359
91194	692995	8.53	1.77659
92338	693164	8.55	1.76385
93337	692801	8.57	1.75217
94537	692599	8.58	1.73874
95816	692644	8.6	1.72511
97308	692741	8.62	1.70963
98944	693370	8.63	1.69383
99316	692970	8.66	1.68952
100987	692922	8.67	1.67294
103162	692741	8.69	1.65182
105326	693094	8.71	1.63225
106308	692954	8.73	1.62316
107197	693079	8.74	1.61539
109059	692621	8.76	1.59848
111010	693227	8.78	1.58269
112253	693127	8.8	1.57221
113868	693169	8.82	1.5591
116071	693209	8.83	1.54166
117470	693432	8.85	1.53112
118334	692977	8.87	1.52394
120040	693017	8.89	1.5112
122470	692834	8.91	1.49324
125030	693157	8.92	1.47557
126759	693201	8.94	1.46374
128095	693026	8.96	1.45452
129574	692907	8.98	1.44457
131975	692913	9	1.42905
134710	692879	9.02	1.41185
136171	692803	9.03	1.40282
136351	692934	9.05	1.40189
138126	693139	9.07	1.3915
141310	693158	9.09	1.37297
143531	692932	9.11	1.36016
145023	692926	9.13	1.3519
147648	693051	9.14	1.33784
150114	693042	9.16	1.32485
151800	693141	9.17	1.31627
154021	692656	9.2	1.30453
156823	692817	9.21	1.29093
158516	692935	9.24	1.28292
158631	692817	9.25	1.28225
159906	693041	9.27	1.27646
162802	692844	9.28	1.26283
166435	692725	9.31	1.2464
168669	692834	9.32	1.23677
169965	693179	9.35	1.23157
171742	692965	9.36	1.22383
174798	693001	9.37	1.21122
178357	692922	9.39	1.19685
180787	693115	9.41	1.18755
180814	692767	9.43	1.1871
180687	692840	9.45	1.18766
183601	693176	9.46	1.17686
188163	692766	9.48	1.15957
191121	692884	9.5	1.14909
192203	693246	9.52	1.14563
192916	693439	9.54	1.14332
194835	692991	9.55	1.13624
198399	693082	9.57	1.12427
202266	693155	9.59	1.11163
205075	693445	9.61	1.10292
205562	692717	9.64	1.10069
206489	692797	9.65	1.09786
209540	693002	9.66	1.08861
211969	693300	9.68	1.08152
212774	693076	9.7	1.0789
215786	693141	9.71	1.07007
220418	692696	9.74	1.05637
223741	693094	9.76	1.04746
226652	692772	9.77	1.03924
230046	693052	9.79	1.03043
231802	692798	9.81	1.0256
232940	692939	9.82	1.02277
234663	693408	9.84	1.01875
237467	693074	9.87	1.01136
240313	693092	9.88	1.00431
243530	692943	9.9	0.99635
246735	693102	9.91	0.988843
248305	693167	9.93	0.985212
250400	692749	9.95	0.980002
255458	693062	9.98	0.968789
259161	693101	9.99	0.960647
259321	692741	10	0.960004
260207	692737	10.02	0.958075
264915	692977	10.04	0.948207
269229	692787	10.06	0.93908
270198	692616	10.08	0.936959
270944	693508	10.1	0.936149
273969	692888	10.11	0.92956
278067	692545	10.13	0.921201
282631	692896	10.15	0.912686
286180	692921	10.17	0.906024
288025	692929	10.19	0.902608
289657	693226	10.2	0.899838
292641	692791	10.22	0.894094
296303	693098	10.24	0.887803
299038	693149	10.25	0.883052
301062	692780	10.28	0.879276
303978	692843	10.3	0.874347
306363	692868	10.31	0.870351
308792	692807	10.33	0.866269
313976	692665	10.34	0.857716
318806	692877	10.36	0.850194
319753	692942	10.39	0.848758
318957	692835	10.41	0.849927
321492	692706	10.42	0.845882
327330	692619	10.44	0.836905
331258	692417	10.45	0.830905	2	0.744
332749	692646	10.47	0.828872
334387	692807	10.5	0.826593
337317	692963	10.52	0.822467
339810	692847	10.53	0.818828
342040	692651	10.54	0.815545
344044	692632	10.56	0.812732
345406	692727	10.58	0.810909
347463	692761	10.61	0.808102
351581	692751	10.62	0.802509
355110	692852	10.63	0.797873
356745	692715	10.65	0.795625
358554	693098	10.67	0.793517
362301	692891	10.69	0.788537
365939	692978	10.71	0.78397
367347	692933	10.73	0.782169
368641	692867	10.74	0.780508
371501	692963	10.76	0.777028
374210	692964	10.78	0.773712
374853	692953	10.79	0.772923
375647	693198	10.82	0.772121
378748	692711	10.84	0.768075
382990	692787	10.85	0.763104
386284	692887	10.87	0.759331
389090	692542	10.89	0.75588
392214	693349	10.9	0.752846
394002	692790	10.93	0.750476
396269	692735	10.95	0.74791
398021	692850	10.96	0.746043
397892	693243	10.98	0.746435
397449	693110	10.99	0.74684
400193	693092	11.02	0.743809
405813	693229	11.04	0.729317
409290	693380	11.06	0.720533
411644	693205	11.07	0.714218
414041	693196	11.08	0.70809
416223	692801	11.1	0.701963
419141	692828	11.12	0.694668
421234	692494	11.15	0.688941
422743	692828	11.16	0.685701
423333	692922	11.18	0.684383
425045	693012	11.19	0.680297
427904	693089	11.21	0.673409
424587	692565	11.24	0.680749
429934	692886	11.26	0.668165
434331	692959	11.27	0.657677
438009	692791	11.28	0.648662
439939	692860	11.3	0.644202
442022	692957	11.33	0.639451
444175	693028	11.35	0.634525
444807	692893	11.36	0.632852
444578	692982	11.38	0.633517
445749	692847	11.39	0.630594
449250	692725	11.41	0.622329
452637	692798	11.44	0.614689
456252	693221	11.45	0.607125
458656	693113	11.47	0.60156
459770	692835	11.49	0.598655
460046	692893	11.5	0.598125
460095	692949	11.52	0.598098
461692	693087	11.53	0.594745
463061	693170	11.56	0.591829
464515	693140	11.58	0.58857
469065	692926	11.6	0.578271
474229	692907	11.61	0.567054
475653	692782	11.62	0.56381
475755	693103	11.64	0.564064
476302	692918	11.67	0.56262
478295	692939	11.69	0.558394
480747	692739	11.7	0.552892
482501	693018	11.72	0.549596
482649	692792	11.73	0.548952
483766	692702	11.75	0.546469
488944	693029	11.78	0.536134
493412	692846	11.79	0.526645
494270	692889	11.81	0.524948
490446	693045	11.82	0.533046
495437	692668	11.84	0.522238
498982	692861	11.86	0.515309
501459	692875	11.89	0.510326
503261	692948	11.9	0.506811
501894	692750	11.92	0.509269
501355	692932	11.93	0.510619
504769	692761	11.95	0.503521
508573	692658	11.98	0.495804
509229	692964	11.99	0.494951
510429	692858	12.01	0.492427
515211	692515	12.03	0.482551
519102	692986	12.04	0.475679
521032	692921	12.06	0.471862
522479	693077	12.07	0.469307
522624	692792	12.1	0.468616
522155	692863	12.12	0.469619
522416	692955	12.14	0.469251
524212	693068	12.15	0.465975
526931	693074	12.16	0.460803
529493	693028	12.19	0.455884
531326	693230	12.21	0.45272
531683	692906	12.23	0.451581
533212	693039	12.24	0.448904
537456	692694	12.26	0.440493
541508	692995	12.28	0.433438
541916	693208	12.3	0.432994
538412	692680	12.32	0.4387
536873	692588	12.34	0.441423
540213	692628	12.35	0.435296
543204	692730	12.36	0.429943
543529	693026	12.38	0.429772
543815	692844	12.41	0.428987
546391	692924	12.43	0.424399
548551	692802	12.44	0.4203
550242	692673	12.46	0.417056
552122	692754	12.47	0.413784
553394	692663	12.49	0.411368
554691	692686	12.52	0.409078
544844	693015	12.53	0.427351
559420	692966	12.55	0.40106
559748	693140	12.57	0.400727
559798	693215	12.58	0.400746
559926	692796	12.6	0.39992
560673	693094	12.62	0.399026
562621	693171	12.64	0.3957
567238	693101	12.66	0.387513
570678	693210	12.68	0.381691
570299	693499	12.69	0.38276
567497	692890	12.7	0.38676
566854	692950	12.73	0.387967
568731	692843	12.75	0.384545
571923	692964	12.77	0.379188
573921	692924	12.78	0.375687
575292	693315	12.8	0.373889
576056	693052	12.81	0.372205
578504	693165	12.84	0.368184
581637	693238	12.86	0.362964
581953	693399	12.87	0.362658
579414	693128	12.89	0.366582
578532	693536	12.9	0.368664
580978	693304	12.93	0.364175
585181	693321	12.95	0.3571
587492	693349	12.97	0.353261
587851	693140	12.98	0.352364
587250	693251	13	0.353527
587915	693156	13.01	0.352279
591706	693252	13.04	0.346096
594355	693207	13.06	0.341644
594699	693172	13.07	0.341027
595034	693297	13.09	0.340651
596790	693298	13.11	0.337759
598496	693173	13.13	0.334781
597972	693035	13.15	0.335445
596785	693256	13.17	0.337708
598397	693227	13.18	0.33502
601048	692872	13.2	0.330182
602766	692924	13.22	0.327458
605386	692955	13.23	0.323253
607572	692994	13.26	0.319779
607638	693088	13.27	0.319805
606992	693167	13.29	0.320958
607665	693304	13.31	0.320067
609373	693244	13.32	0.317235
610866	693218	13.33	0.314804
612488	693224	13.36	0.312219
613714	693266	13.38	0.310323
613598	693142	13.4	0.310333
613565	693320	13.42	0.310636
614757	693436	13.43	0.308903
615508	693097	13.44	0.307232
615935	693049	13.47	0.306486
616965	693319	13.49	0.305235
619662	693003	13.51	0.30053
622568	692733	13.52	0.295584
623360	692783	13.54	0.294414
624102	692865	13.55	0.293369
626182	692746	13.58	0.289958
627982	693447	13.6	0.288146
626505	692794	13.61	0.289522
625597	692821	13.63	0.290974
625943	692913	13.65	0.290565
627204	693547	13.66	0.289494
627190	692934	13.69	0.288654
629002	693082	13.7	0.286051
633056	693149	13.72	0.279889
635018	693174	13.74	0.276912
634393	692871	13.76	0.277445
634923	693224	13.77	0.277128
636836	693356	13.8	0.274387
638583	693075	13.81	0.271328
638869	693001	13.83	0.270789
638217	692911	13.85	0.271656
638514	693324	13.86	0.271783
640472	693444	13.88	0.268974
642548	693350	13.9	0.265698
643154	693512	13.92	0.265009
643480	693632	13.94	0.264685
645914	693793	13.96	0.261243
648838	693856	13.97	0.256947
650023	693316	13.99	0.254421
651259	693388	14.01	0.25268
651305	693091	14.03	0.252196
650598	692924	14.05	0.253015
649710	692928	14.06	0.254346
649588	693266	14.08	0.255001
650313	693198	14.1	0.253824
652094	692884	14.12	0.250732
654708	692960	14.14	0.24696
656548	693112	14.15	0.244453
657093	693098	14.17	0.24363
656892	693174	14.19	0.244033
657139	693306	14.21	0.243853
657618	693064	14.23	0.242809
657809	692899	14.25	0.242297
657611	693186	14.26	0.24299
657788	692908	14.28	0.24234
660133	692833	14.3	0.23879
662939	692838	14.32	0.234691
664439	693301	14.34	0.233151
663253	692661	14.35	0.233986
662869	692937	14.37	0.234932
662450	692905	14.39	0.235499
662495	693068	14.4	0.235661
662037	692795	14.43	0.235949
662186	693030	14.44	0.236059
663697	693527	14.46	0.234548
665047	692947	14.48	0.231772
667517	693251	14.5	0.228612
668319	692997	14.51	0.227097
668619	693172	14.54	0.226907
668863	692900	14.55	0.226175
671069	693142	14.57	0.223331
673114	693186	14.59	0.220453
673283	693011	14.6	0.219966
672694	693247	14.62	0.221141
671600	692964	14.64	0.222318
671355	693178	14.66	0.222969
671107	693180	14.68	0.223329
671296	692836	14.69	0.222577
672700	693617	14.71	0.221647
673218	693180	14.73	0.220295
675401	693325	14.75	0.217371
677606	693324	14.77	0.214224
678249	693226	14.78	0.213172
677597	692895	14.8	0.213639
677299	693066	14.83	0.214302
678069	693099	14.84	0.213251
679199	693105	14.86	0.211653
679770	692897	14.88	0.210553
680509	692849	14.89	0.209438
681708	693353	14.91	0.208442
682235	693441	14.94	0.207819
682321	693019	14.97	0.20711
683945	693050	14.98	0.204862
686452	693253	15	0.201618
687785	693059	15.02	0.199479
688041	693237	15.04	0.199368
687142	693106	15.05	0.200446
686350	693082	15.08	0.201523
686076	692803	15.09	0.20152
686663	692969	15.11	0.200927
687459	692844	15.13	0.199637
689064	693363	15.14	0.198112
689360	692776	15.16	0.196883
690311	693029	15.18	0.195907
691411	693153	15.2	0.194547
692420	693148	15.22	0.193136
693112	693259	15.24	0.192329
692709	692917	15.25	0.192414
692213	692816	15.27	0.192963
691941	693031	15.29	0.19364
691802	693086	15.31	0.193909
692107	693005	15.33	0.193373
693159	693458	15.34	0.19254
693098	693144	15.36	0.192188
692951	693238	15.38	0.192523
692602	692861	15.4	0.192484
692304	692690	15.42	0.192661
693153	693197	15.43	0.192186
694692	692706	15.45	0.18937
696493	692830	15.47	0.187051
697025	693127	15.48	0.186729
696957	692897	15.51	0.186504
696873	692964	15.52	0.186713
697224	692945	15.54	0.186202
695811	693092	15.56	0.188357
695486	692843	15.58	0.188461
697324	692765	15.59	0.185814
699090	693003	15.62	0.183713
700175	693112	15.63	0.182373
700294	693006	15.65	0.182063	3	0.744
700595	692931	15.67	0.181546
700651	692943	15.68	0.181486
700819	692945	15.7	0.181258
700810	693002	15.72	0.181349
700427	693012	15.74	0.181889
699856	692872	15.76	0.182478
699997	692664	15.77	0.181996
701148	692578	15.79	0.180298
703056	693046	15.81	0.178336
703742	692892	15.83	0.177185
704070	692720	15.85	0.176499
703943	692546	15.87	0.176431
703941	692810	15.88	0.1768
703762	692565	15.9	0.176704
704156	692850	15.92	0.176562
704472	692667	15.94	0.175877
705286	692878	15.96	0.175061
706403	692971	15.97	0.17367
707524	692899	15.99	0.172048
708400	692900	16.01	0.170861
709302	693185	16.03	0.170035
709164	693045	16.05	0.170028
708712	692599	16.06	0.170022
709391	693009	16.08	0.169671
709517	692764	16.1	0.169161
710053	692910	16.12	0.168638
710153	692766	16.13	0.168304
710895	692889	16.16	0.167472
711916	692900	16.17	0.16611
713000	693123	16.19	0.164959
713548	693212	16.21	0.164346
713910	692969	16.22	0.163523
714609	693056	16.24	0.162705
715054	693123	16.26	0.1622
715238	693046	16.28	0.161847
714875	692987	16.3	0.162252
714629	693207	16.32	0.162887
713806	692945	16.33	0.163629
713465	692988	16.35	0.164147
713207	692941	16.37	0.164429
713644	693233	16.39	0.164246
713638	692967	16.41	0.163886
713918	692867	16.42	0.163371
714733	693305	16.44	0.162883
714367	692858	16.46	0.162756
714656	692902	16.48	0.162429
714919	693404	16.5	0.16277
714081	692916	16.52	0.16322
714272	692713	16.53	0.162682
715310	692907	16.55	0.161558
716442	693136	16.56	0.160359
717089	692768	16.59	0.158985
718260	692798	16.6	0.157462
718904	693025	16.62	0.156917
718853	693220	16.64	0.157255
718043	693312	16.66	0.158463
717117	693244	16.67	0.159606
717015	693419	16.7	0.159984
717570	693333	16.71	0.159123
718760	693458	16.73	0.157708
719434	693242	16.75	0.156511
719388	692685	16.76	0.155802
720001	693244	16.78	0.155759
719506	692935	16.8	0.155991
719295	693144	16.82	0.156561
718685	693004	16.84	0.15718
718653	693104	16.85	0.157361
718817	692939	16.87	0.156915
719923	693209	16.89	0.155815
721399	692908	16.91	0.153436
723534	692897	16.93	0.150591
724990	692920	16.95	0.148698
725493	693048	16.96	0.148211
725574	693294	16.98	0.148443
724335	692851	17	0.149468
724139	692921	17.02	0.149824
723821	692703	17.04	0.149943
724330	693033	17.05	0.149726
724881	692986	17.07	0.148933
725748	693134	17.09	0.147993
726685	693085	17.11	0.14669
727611	692984	17.13	0.145332
728045	693113	17.14	0.144939
727589	692904	17.16	0.14525
727557	693274	17.18	0.145803
726905	693128	17.2	0.14646
726791	693373	17.21	0.146948
726541	693332	17.24	0.147221
726709	693413	17.25	0.147111
726702	693479	17.27	0.147212
726343	693220	17.29	0.147327
726508	693437	17.3	0.147409
726104	693294	17.32	0.147744
725791	693322	17.34	0.148196
725576	693019	17.36	0.148061
726601	693092	17.38	0.14681
727892	693162	17.4	0.145208
728755	692998	17.41	0.143848
729252	692978	17.43	0.143168
729709	693414	17.45	0.14317
729186	693194	17.47	0.143553
729159	693290	17.49	0.143721
729070	693051	17.5	0.143508
729092	692837	17.52	0.143183
729793	693245	17.54	0.142827
730034	693191	17.56	0.142437
730367	693273	17.58	0.142113
730710	693422	17.6	0.14187
730820	693580	17.61	0.141944
730275	693319	17.63	0.142297
729820	693094	17.64	0.142583
730045	693110	17.67	0.14231
730559	693156	17.68	0.141701
731124	693172	17.71	0.140983
731445	693061	17.72	0.14041
732398	693459	17.74	0.139714
732217	693170	17.75	0.139552
731403	693173	17.78	0.14062
731431	692749	17.79	0.139998
732269	693036	17.82	0.139299
733782	693758	17.83	0.138321
734034	693467	17.84	0.137591
734182	693307	17.86	0.137178
734377	693177	17.88	0.136745
734958	693510	17.9	0.136448
735020	693680	17.92	0.136601
734789	693368	17.93	0.136472
734625	693241	17.95	0.13651
734673	693278	17.97	0.136499
735018	693399	17.99	0.136217
735692	693698	18.01	0.135753
735775	693316	18.03	0.135118
735766	693300	18.04	0.135108
736027	693415	18.06	0.134927
736946	693511	18.08	0.133867
737164	693151	18.1	0.133088
737820	693231	18.12	0.132348
738072	693071	18.14	0.131802
738203	692951	18.15	0.131467
738374	693137	18.17	0.131502
738078	693413	18.19	0.132265
737099	693261	18.21	0.133324
736391	693361	18.23	0.13438
735846	693190	18.25	0.134852
736202	693277	18.26	0.13451
736014	692748	18.28	0.134024
737168	693089	18.29	0.132997
738596	693532	18.32	0.131759
739090	693381	18.34	0.130912
738882	693031	18.36	0.130698
738472	693083	18.37	0.1313
738087	693419	18.38	0.132262
737190	693255	18.4	0.133198
737365	693578	18.42	0.133416
737474	693182	18.45	0.132729
737931	692940	18.46	0.131803
738773	692885	18.48	0.130638
740015	693309	18.49	0.129618
740645	693345	18.51	0.128854
740158	693030	18.53	0.129049
740231	693340	18.56	0.129382
739935	693435	18.57	0.129895
739689	693480	18.58	0.130274
739598	693462	18.6	0.130367
739238	693138	18.62	0.130386
739245	693056	18.64	0.130264
739049	692887	18.66	0.130284
739672	693467	18.68	0.130278
740048	693604	18.69	0.129982
739576	693185	18.71	0.130014
739334	693166	18.73	0.1303
738897	693220	18.75	0.13094
739132	693305	18.77	0.130753
739333	693321	18.79	0.130515
739764	693265	18.8	0.129881
740562	693303	18.82	0.128904
741494	693352	18.83	0.12777
741883	693343	18.86	0.127257
742402	693538	18.88	0.126857
742253	693034	18.9	0.126355
742922	693577	18.91	0.126242
742484	693158	18.92	0.126228
742215	693028	18.94	0.126395
742023	692966	18.96	0.126557
742002	693016	18.99	0.126653
742299	693013	19	0.126267
742677	692940	19.02	0.12568
742796	692833	19.03	0.125379
743607	693277	19.05	0.124949
743153	692771	19.07	0.124835
743524	692901	19.09	0.124538
743443	692768	19.11	0.124459
743660	693009	19.12	0.124512
743737	693313	19.14	0.124832
743543	693354	19.16	0.125137
743353	693295	19.18	0.1253
743311	693082	19.2	0.125061
743473	693208	19.22	0.125026
743241	693110	19.23	0.125189
743252	693273	19.25	0.1254
743252	693387	19.27	0.125557
742889	693078	19.29	0.125598
742510	692858	19.31	0.125782
742727	692992	19.33	0.125687
742589	693003	19.34	0.12588
742692	693111	19.36	0.125896
742714	692980	19.37	0.125687
743079	692904	19.4	0.125114
743583	693192	19.42	0.124863
743387	692856	19.44	0.124652
743624	692965	19.45	0.124498
743879	693010	19.46	0.124232
744036	693253	19.48	0.124366
743947	693275	19.51	0.12451
743829	693462	19.53	0.124919
743157	693309	19.54	0.125571
742488	692919	19.56	0.125894
742826	693053	19.57	0.125644
743027	693049	19.59	0.12538
743525	693320	19.62	0.125114
743618	693257	19.64	0.124908
743678	692992	19.65	0.124466
743756	692795	19.66	0.124094
743856	692750	19.68	0.123904
744026	692898	19.7	0.123889
743883	692967	19.73	0.124168
743929	693235	19.74	0.124478
744165	693342	19.76	0.124323
744701	693274	19.77	0.123542
745766	693656	19.79	0.122703
746103	693531	19.81	0.1221
746253	693363	19.83	0.121677
746771	693469	19.85	0.121161
746914	693519	19.87	0.121047
746865	693626	19.88	0.121256
746302	693433	19.9	0.121711
746209	693719	19.91	0.122223
745729	693373	19.94	0.122361
745794	693259	19.96	0.122121
746673	693644	19.98	0.121527
746921	693441	19.99	0.12093
746844	693202	20	0.1207
747002	693271	20.03	0.120593
747197	693346	20.05	0.120447
746965	693296	20.07	0.120675
746704	693376	20.08	0.121118
746350	693462	20.1	0.121689
745569	693008	20.11	0.122063
746016	693573	20.14	0.122269
745851	693519	20.16	0.122406
745741	693345	20.17	0.122307
745840	693258	20.19	0.122061
745977	693080	20.2	0.12164
746523	693394	20.22	0.121374
746167	693207	20.25	0.121572
745620	692998	20.27	0.121984
745558	693381	20.28	0.122591
744818	693170	20.29	0.123248
744883	693409	20.31	0.123494
744738	693252	20.33	0.123464
744991	693402	20.36	0.123346
744897	693098	20.37	0.123048
745108	692978	20.39	0.122612
745606	693035	20.4	0.122053
745771	692970	20.42	0.121752
746082	693305	20.44	0.121816
746090	693409	20.47	0.121949
745505	692977	20.48	0.122103
745485	693288	20.5	0.122556
745519	693117	20.51	0.122277
745868	693234	20.53	0.121992
746330	693582	20.54	0.12188
746170	693090	20.57	0.121407
746890	693388	20.59	0.120897
745459	693098	20.61	0.122328
746894	693295	20.62	0.120764
746817	693247	20.63	0.120796
746524	693086	20.66	0.120949
746748	693166	20.68	0.120773
746759	693050	20.7	0.120599
747209	693186	20.71	0.120211
747353	693113	20.73	0.119927
747594	693293	20.74	0.119867
747242	692900	20.76	0.119776
748188	693490	20.79	0.11938
748325	693463	20.81	0.119169
748245	693293	20.82	0.119037
748510	693230	20.83	0.118612
748468	693209	20.85	0.118637
748846	693363	20.87	0.118367
748956	693414	20.9	0.118297	4	0.747
749077	693638	20.91	0.118451
748750	693803	20.93	0.119095
747896	693538	20.94	0.119819
747859	693802	20.97	0.120229
747316	693092	20.99	0.119945
747684	693331	21	0.119805
747998	693215	21.02	0.119244
748872	693505	21.04	0.118529
749182	693636	21.05	0.118315
748942	693380	21.07	0.118268
749173	693609	21.1	0.118289
748853	693510	21.11	0.11856
748105	693090	21.13	0.118936
747978	693333	21.15	0.119432
748032	693293	21.16	0.119308
748527	693285	21.18	0.118666
748899	693382	21.2	0.118326
749399	693538	21.22	0.117903
749345	693376	21.24	0.117749
749063	693252	21.26	0.117938
749226	693586	21.27	0.11819
748652	693264	21.28	0.118478
748468	693384	21.31	0.118878
748310	693466	21.33	0.119192
748662	693579	21.35	0.118899
749148	693691	21.36	0.118434
749646	693577	21.37	0.117643
749744	693545	21.39	0.117474
749931	693321	21.42	0.116928
749850	693289	21.44	0.116987
749818	693442	21.45	0.117238
749699	693540	21.47	0.117524
749859	693667	21.48	0.117496
749314	693187	21.51	0.117529
749557	693352	21.53	0.117446
749591	693300	21.54	0.117332
749633	693190	21.56	0.117127
749811	693219	21.58	0.11694
749996	693201	21.59	0.11668
750422	693815	21.62	0.116983
749892	693622	21.64	0.117392
750427	694202	21.65	0.117509
749809	693396	21.67	0.117186
750439	693767	21.69	0.116895
750323	693512	21.7	0.116692
750792	693615	21.73	0.116238
750989	693281	21.74	0.115528
751665	693358	21.76	0.114776
752038	693467	21.78	0.114453
751829	693374	21.79	0.11459
751482	693384	21.82	0.115044
751267	693387	21.83	0.115321
751479	693497	21.85	0.115203
751611	693249	21.87	0.114695
751909	693179	21.89	0.11422
752534	693506	21.9	0.113878
752789	693451	21.91	0.113479
753155	693542	21.94	0.113141
753425	693527	21.96	0.112778
753193	693394	21.98	0.112889
753121	693526	21.99	0.113162
752741	693630	22.01	0.113786
752609	693560	22.02	0.113857
752618	693497	22.05	0.113759
752670	693354	22.07	0.113496
753081	693396	22.08	0.113034
747065	693218	22.1	0.120439
753763	693546	22.12	0.112377
753958	693569	22.13	0.112162
753853	693658	22.16	0.112417
753512	693549	22.18	0.112698
753060	693554	22.19	0.113277
752348	693400	22.21	0.113968
752409	693640	22.23	0.11422
753054	693826	22.25	0.113659
753439	693517	22.27	0.112747
753933	693567	22.28	0.112191
754138	693366	22.3	0.111655
754706	693535	22.32	0.11117
754791	693601	22.34	0.111153
754228	693241	22.36	0.111369
754533	693758	22.38	0.111695
754196	693739	22.39	0.112095
753893	693353	22.41	0.111947
754189	693401	22.43	0.111639
754655	693541	22.44	0.111242
754246	693118	22.47	0.111178
755154	693748	22.48	0.110897
755488	693906	22.5	0.110692
755408	693518	22.52	0.11026
754982	693019	22.53	0.110112
755071	693318	22.55	0.11041
755704	693671	22.57	0.110097
754929	693487	22.59	0.110822
754794	693363	22.61	0.110822
754991	693089	22.62	0.110197
755597	693337	22.64	0.109773
755975	693419	22.66	0.109409
756228	693291	22.68	0.108914
756704	693354	22.7	0.108401
756935	693330	22.72	0.108077
756911	693245	22.73	0.10799
756310	692946	22.75	0.108336
756514	693295	22.78	0.108559
756524	693494	22.79	0.10882
756483	693380	22.81	0.108715
756367	693042	22.82	0.108396
756891	693234	22.84	0.108
757136	693280	22.86	0.107755
757360	693365	22.88	0.10759
757270	693234	22.9	0.107523
757269	693343	22.91	0.107675
757266	693275	22.93	0.107585
757663	693594	22.95	0.107524
757673	693682	22.97	0.107632
757173	693421	22.99	0.107903
757370	693591	23.01	0.107888
757430	693514	23.02	0.107707
757794	693558	23.04	0.10731
757828	693530	23.06	0.107228
757976	693644	23.07	0.107199
757780	693494	23.1	0.107239
757819	693423	23.11	0.107093
758215	693654	23.13	0.106912
758167	693677	23.15	0.107004
757845	693593	23.17	0.107294
757293	693309	23.18	0.107598
757697	693545	23.2	0.107414
757667	693365	23.22	0.107204
757604	693353	23.24	0.107267
757608	693268	23.26	0.107145
757675	693253	23.27	0.10704
757991	693419	23.29	0.106871
758371	693660	23.31	0.106724
758495	693722	23.33	0.106654
758046	693574	23.35	0.107015
757777	693387	23.36	0.107096
757607	693453	23.38	0.1074
757316	693340	23.4	0.107611
757633	693622	23.42	0.1076
757747	693524	23.44	0.107322
758181	693660	23.45	0.106963
758450	693589	23.47	0.106528
758454	693443	23.49	0.106322
758708	693483	23.51	0.106058
758968	693631	23.53	0.105935
759267	693680	23.55	0.105627
758906	693532	23.56	0.105877
758903	693549	23.58	0.105904
759200	693629	23.6	0.105641
759493	693611	23.62	0.105249
759632	693477	23.64	0.10489
759868	693596	23.65	0.104758
760038	693609	23.67	0.104563
760004	693445	23.69	0.10438
760125	693401	23.7	0.104168
760266	693485	23.72	0.104106
760555	693748	23.74	0.104106
760359	693598	23.76	0.104145
760168	693509	23.78	0.104262
759782	693141	23.8	0.10424
759984	693422	23.81	0.104373
760043	693490	23.83	0.104393
759628	693130	23.85	0.104418
759900	693426	23.87	0.104484
760189	693585	23.89	0.10434
760502	693675	23.9	0.104072
760386	693339	23.92	0.103756
760607	693416	23.94	0.103585
760676	693626	23.96	0.103787
760399	693501	23.98	0.103962
760365	693388	23.99	0.103849
760798	693563	24.01	0.103547
761363	693924	24.03	0.103336
760657	693265	24.05	0.103315
760777	693296	24.07	0.103207
761139	693387	24.09	0.102879
761591	693713	24.1	0.102761
761112	693350	24.12	0.102862
760974	693346	24.14	0.103029
761039	693517	24.15	0.103182
761077	693490	24.18	0.103098
761165	693556	24.19	0.103078
761005	693354	24.21	0.103001
761327	693829	24.23	0.103251
761031	693647	24.24	0.103371
761293	693856	24.26	0.10333
761443	693834	24.28	0.103112
761162	693472	24.3	0.102967
761171	693684	24.32	0.103247
760903	693637	24.34	0.103517
761334	693872	24.35	0.103301
761098	693508	24.37	0.103096
760861	693226	24.39	0.103006
761150	693485	24.41	0.103
761141	693609	24.43	0.103181
761081	693505	24.44	0.103113
761272	693495	24.47	0.102861
761726	693733	24.48	0.10262
761897	693707	24.5	0.10237
762243	694105	24.52	0.102484
761813	693753	24.53	0.102538
762130	693922	24.55	0.102374
761980	693665	24.58	0.102209
762112	693602	24.59	0.101957
761632	693148	24.61	0.101934
761990	693397	24.63	0.101828
762328	693591	24.64	0.101672
762431	693576	24.66	0.101523
762803	693802	24.68	0.101369
762980	693802	24.69	0.101148
762625	693631	24.72	0.101356
762705	693819	24.73	0.101515
762625	693643	24.75	0.101373
762771	693589	24.77	0.101116
762655	693456	24.78	0.101079
762736	693519	24.8	0.101064
762500	693408	24.82	0.101206
762588	693420	24.84	0.101113
763358	693898	24.86	0.100808
762947	693407	24.88	0.100647
763155	693595	24.89	0.100645
763298	693845	24.91	0.10081
763177	693585	24.93	0.100604
763841	694075	24.95	0.100449
763388	693588	24.97	0.100345
763685	693765	24.98	0.100218
763529	693639	25	0.100239
763605	693847	25.02	0.10043
763594	693782	25.04	0.100355
763439	693415	25.06	0.100044
763477	693510	25.08	0.100127
763197	693407	25.09	0.100335
763538	693812	25.11	0.100466
763111	693278	25.13	0.100265
763705	693644	25.15	0.100027
763846	693508	25.17	0.099664
763808	693544	25.18	0.099761
763442	693421	25.2	0.100049
763235	693356	25.22	0.100217
763439	693334	25.23	0.099933
763590	693284	25.26	0.099676
763652	693408	25.27	0.099769
763747	693772	25.29	0.10015
763920	693934	25.31	0.100157
763959	693747	25.32	0.099851
763910	693584	25.34	0.099689
764036	693717	25.36	0.099714
763450	693262	25.38	0.09982
763969	693743	25.4	0.099834
763194	693180	25.42	0.100027
764248	693967	25.43	0.099793
764153	693679	25.45	0.099516
763964	693649	25.47	0.099711
763805	693626	25.49	0.099877
764183	693860	25.51	0.099727
764299	693652	25.52	0.099297
764641	693773	25.54	0.099038
764225	693332	25.56	0.09895
764394	693474	25.58	0.098935
764214	693336	25.6	0.09897
764291	693398	25.61	0.098959
764217	693003	25.63	0.098508
764740	693407	25.65	0.098412
764710	693504	25.67	0.098583
764430	693238	25.69	0.098566
765009	693551	25.71	0.098275
765137	693557	25.72	0.098124
765183	693588	25.74	0.098109
765095	693651	25.76	0.098305
764767	693304	25.77	0.098237
764981	693585	25.8	0.098356
765022	693555	25.81	0.098264
765120	693514	25.83	0.098086
765039	693606	25.85	0.098313
764807	693707	25.87	0.09874
764661	693579	25.88	0.098746
764709	693544	25.9	0.098639
764799	693577	25.92	0.098572
764396	693345	25.94	0.098755
764514	693484	25.96	0.098799
764189	693194	25.97	0.098806
764317	693366	25.99	0.098882
764289	693147	26.01	0.098617
764342	693246	26.03	0.098687
764139	693140	26.05	0.098794
764061	693078	26.06	0.098806
764354	693163	26.08	0.098558
764401	693116	26.1	0.098435	5	0.744
764605	693249	26.12	0.098363
764455	693293	26.14	0.09861
764231	693098	26.15	0.098622
764076	693093	26.17	0.098808
763971	692897	26.19	0.098669
764226	692969	26.21	0.098451
764455	693336	26.23	0.098669
763891	693091	26.25	0.099036
764255	693455	26.26	0.099082
763979	693012	26.28	0.098817
764376	693372	26.3	0.098817
764305	693258	26.31	0.098749
764298	693262	26.34	0.098763
764135	693267	26.35	0.098973
763953	693111	26.37	0.098986
764145	693404	26.39	0.099149
764011	693220	26.4	0.099063
763999	693251	26.42	0.099121
763676	693019	26.44	0.099205
763838	692942	26.46	0.098897
764200	693207	26.48	0.09881
764477	693349	26.5	0.09866
764050	692830	26.51	0.098479
764284	693052	26.53	0.098492
764343	693096	26.55	0.098479
765120	693575	26.57	0.09817
765256	693505	26.59	0.097904
764360	693141	26.6	0.09852
764074	693075	26.62	0.098786
764030	693008	26.64	0.098748
764424	693393	26.66	0.098786
763925	693161	26.68	0.099089
763682	693067	26.69	0.099263
763627	693089	26.71	0.099362
763506	692883	26.73	0.09923
760802	692948	26.75	0.102697
761172	692906	26.77	0.102177
763665	693014	26.79	0.099211
763281	692876	26.8	0.099501
763099	692863	26.82	0.09971
763139	692949	26.84	0.099778
763094	692924	26.85	0.0998
763259	692971	26.88	0.099659
763547	693224	26.9	0.099647
763531	693173	26.91	0.099597
763257	692945	26.93	0.099625
763554	693172	26.95	0.099567
763857	693360	26.96	0.099447
763478	693152	26.98	0.099634
763212	693080	27.01	0.099867
763217	693222	27.02	0.100056
763328	693309	27.04	0.100037
763794	693771	27.05	0.10009
763177	693351	27.07	0.100283
763556	693684	27.09	0.100267
763636	693813	27.12	0.100345
763225	693484	27.13	0.100406
762887	693070	27.14	0.100259
763357	693509	27.16	0.100275
763270	693733	27.18	0.100691
762548	693193	27.2	0.100851
762796	693342	27.22	0.100746
762701	693196	27.23	0.100664
762853	693474	27.25	0.100856
762918	693551	27.27	0.100881
762873	693516	27.29	0.100889
762530	693385	27.31	0.101137
762316	693296	27.33	0.101282
762322	693134	27.34	0.101052
762849	693728	27.36	0.10121
762203	693382	27.38	0.101542
762071	693202	27.39	0.101459
762560	693509	27.42	0.10127
762420	693294	27.44	0.10115
762796	693458	27.45	0.100905
762802	693341	27.47	0.100737
763061	693606	27.48	0.100778
762970	693474	27.5	0.10071
763005	693328	27.53	0.100466
762976	693210	27.55	0.10034
762927	693309	27.56	0.100537
763142	693648	27.58	0.100734
762793	693235	27.59	0.100603
763008	693377	27.61	0.10053
762979	693451	27.64	0.100667
763106	693531	27.65	0.100619
762790	693214	27.67	0.100578
762761	693189	27.68	0.10058
763044	693478	27.7	0.100623
763206	693545	27.73	0.100513
762847	693274	27.75	0.100589
762845	693477	27.76	0.10087
762480	693145	27.78	0.10087
762666	693216	27.79	0.100735
762961	693415	27.81	0.10064
762639	693073	27.83	0.100573
762733	693085	27.85	0.100472
762268	692778	27.87	0.100631
762245	692820	27.88	0.100717
762818	693317	27.9	0.100684
762415	692965	27.92	0.100704
762587	693258	27.94	0.100892
762625	693329	27.96	0.100942
762988	693560	27.98	0.100806
762753	693265	27.99	0.100694
763326	693822	28.01	0.100744
762724	693458	28.02	0.100995
762452	693372	28.05	0.101217
762172	693285	28.07	0.101447
762659	693779	28.09	0.101517
762473	693332	28.1	0.101136
762337	693249	28.12	0.101191
762085	693170	28.13	0.101398
762398	693378	28.16	0.101292
762590	693423	28.18	0.101114
762433	693205	28.2	0.101011
762483	693167	28.21	0.100896
763170	693714	28.22	0.10079
763179	693696	28.24	0.100754
762973	693727	28.26	0.101054
763206	693920	28.29	0.101028
762871	693543	28.3	0.100928
763038	693767	28.31	0.101028
762764	693689	28.33	0.101262
762462	693262	28.35	0.101053
763116	693611	28.38	0.100716
762890	693543	28.39	0.100905
763118	693428	28.41	0.100462
763360	693390	28.42	0.100108
762735	692925	28.44	0.100249
763606	693695	28.46	0.10022
764205	693883	28.49	0.099732
763944	693461	28.5	0.099478
763642	693294	28.52	0.099625
763750	693283	28.53	0.099475
763962	693241	28.55	0.099153
764081	693544	28.58	0.099421
763918	693321	28.59	0.099318
763819	693264	28.61	0.099363
763534	693047	28.63	0.09942
763819	693382	28.64	0.099525
763770	693214	28.66	0.099355
764406	693720	28.68	0.099258
764040	693535	28.7	0.09946
763587	693170	28.72	0.099523
764087	693481	28.73	0.099327
764151	693395	28.75	0.099129
764262	693602	28.76	0.099275
763951	693251	28.78	0.099181
763878	693246	28.81	0.099265
763617	693101	28.83	0.099391
763613	693133	28.84	0.09944
763619	693038	28.85	0.099302
764260	693512	28.87	0.099154
764026	693364	28.9	0.099242
764148	693390	28.92	0.099126
764773	693750	28.93	0.098842
764261	693290	28.95	0.098848
764493	693633	28.96	0.09903
764753	693698	28.98	0.098795
764315	693580	29.01	0.099179
764446	693555	29.03	0.098981
764710	693698	29.04	0.098849
764955	693762	29.06	0.098632
764557	693418	29.07	0.098655
764071	693109	29.09	0.098836
764098	693058	29.12	0.098732
764449	693271	29.13	0.098588
764414	693226	29.15	0.098569
764795	693541	29.17	0.098528
765223	693785	29.18	0.09833
765209	693798	29.2	0.098365
764801	693587	29.22	0.098583
765119	693790	29.24	0.098466
765239	693830	29.26	0.098372
765284	693966	29.28	0.098502
764935	693740	29.29	0.098626
764719	693356	29.3	0.098368
764848	693339	29.33	0.098184
765032	693534	29.35	0.098223
764882	693345	29.37	0.09815
764892	693212	29.38	0.097955
765061	693325	29.39	0.0979
765378	693369	29.41	0.097566
765192	693019	29.44	0.097317
765479	693338	29.46	0.097398
765367	693272	29.47	0.097447
765226	693124	29.49	0.097419
765867	693543	29.5	0.097197
765791	693573	29.53	0.097333
766155	693876	29.55	0.097296
765721	693439	29.57	0.097236
765163	693075	29.58	0.09743
765354	693247	29.6	0.097428
765590	693544	29.61	0.097543
765013	693203	29.63	0.097792
764593	693128	29.66	0.098212
764906	693604	29.67	0.098476
764621	693200	29.69	0.098276
765096	693511	29.71	0.098112
765524	693687	29.72	0.097821
765213	693421	29.74	0.097843
765205	693423	29.76	0.097855
764873	693266	29.78	0.098053
765499	693786	29.8	0.097988
765409	693487	29.82	0.097689
765270	693439	29.83	0.097796
765271	693498	29.84	0.097876
765344	693552	29.87	0.09786
765725	693778	29.89	0.097696
765133	693285	29.91	0.097755
765143	693217	29.92	0.09765
765042	693137	29.93	0.097665
764805	693069	29.95	0.097867
765002	693449	29.98	0.098144
765004	693189	30	0.097784
764812	693096	30.01	0.097895
765140	693590	30.03	0.098165
765340	693872	30.04	0.098304
765002	693843	30.06	0.098684
764981	693666	30.09	0.098468
765377	693716	30.11	0.098044
765719	693943	30.12	0.09793
765943	694163	30.14	0.097953
765264	693724	30.15	0.098195
765113	693694	30.18	0.098342
764896	693291	30.2	0.098059
765395	693846	30.21	0.0982
764857	693626	30.23	0.098567
764721	693591	30.25	0.098688
765015	693550	30.26	0.098266
765164	693576	30.29	0.098116
765522	693760	30.3	0.097924
765155	693348	30.32	0.097815
765420	693540	30.34	0.097749
765835	693884	30.36	0.097705
765297	693389	30.38	0.097694
765730	693344	30.4	0.097094
765778	693425	30.41	0.097146
765798	693441	30.43	0.097143
765608	693238	30.45	0.0971
765708	693271	30.46	0.097021
765746	693458	30.47	0.097231
765297	693005	30.5	0.097167
765604	693295	30.52	0.097183
765594	693202	30.54	0.097068
765593	693525	30.55	0.097513
766068	693531	30.57	0.096931
766517	693837	30.58	0.096793
765891	693348	30.61	0.096899
766318	693778	30.63	0.096959
765870	693414	30.64	0.097016
765836	693189	30.66	0.09675
765681	693064	30.68	0.096771
765917	693184	30.69	0.096642
766110	693282	30.72	0.096537
765960	693044	30.74	0.096396
766206	693248	30.75	0.096371
766558	693351	30.77	0.096075
766494	693212	30.79	0.095964
766175	692962	30.81	0.096017
766555	693227	30.83	0.095909
766675	693266	30.84	0.095813
766698	693378	30.86	0.095938
766811	693591	30.88	0.09609
766580	693365	30.9	0.096067
766496	693455	30.92	0.096295
766707	693698	30.94	0.096366
766609	693441	30.95	0.096135
766394	693081	30.97	0.095908
766790	693387	30.99	0.095837
767023	693690	31	0.095963
766652	693248	31.03	0.095817
766472	693202	31.04	0.095977
766874	693526	31.06	0.095923
766557	693226	31.08	0.095905
766144	692801	31.1	0.095834
766472	693254	31.11	0.096049
766678	693329	31.13	0.095896
767200	693516	31.15	0.095505
767337	693506	31.17	0.095321
767364	693493	31.19	0.09527
767727	693748	31.2	0.09517
767440	693349	31.23	0.094978
767846	693723	31.24	0.094988
767339	693193	31.26	0.094889
767362	693229	31.28	0.09491
767218	693091	31.29	0.094899
767637	693426	31.31	0.094839
767849	693318	31.33	0.094428	6	0.745
767912	693179	31.35	0.09416
768103	693256	31.37	0.094029
767835	692998	31.38	0.094007
768174	693262	31.4	0.093949
768012	693231	31.42	0.094107
767569	693008	31.44	0.09435
767544	693069	31.46	0.094465
767492	692883	31.48	0.094274
767556	692935	31.49	0.094266
768389	693293	31.51	0.093725
767696	692758	31.53	0.093849
767889	693255	31.54	0.094292
768159	693314	31.57	0.094039
768247	693164	31.58	0.093724
768385	693377	31.6	0.093845
767937	693048	31.62	0.093949
767665	693004	31.63	0.094225
767636	693112	31.65	0.09441
767388	693071	31.67	0.094661
767362	693145	31.69	0.094795
767083	692980	31.71	0.094914
767312	693184	31.73	0.09491
767239	693064	31.74	0.094836
767524	693351	31.76	0.094877
767368	692946	31.78	0.094514
767684	693169	31.8	0.094428
767381	693102	31.82	0.094712
766649	692608	31.83	0.094942
767062	693031	31.85	0.09501
767104	693006	31.87	0.094924
766980	692914	31.89	0.094951
767044	692993	31.91	0.09498
767565	693457	31.92	0.094971
767473	693193	31.94	0.094723
767629	693271	31.96	0.094637
767273	692908	31.98	0.09458
767163	693148	32	0.095046
767055	693282	32.02	0.095364
767330	693130	32.03	0.094814
767358	693143	32.05	0.094797
767148	693382	32.08	0.095385
766589	693100	32.11	0.095692
766906	693375	32.12	0.095676
767229	693630	32.14	0.095625
766866	693272	32.16	0.095584
766922	693294	32.18	0.095545
766854	693237	32.19	0.095551
767656	693507	32.22	0.094927
766801	692767	32.23	0.094972
766664	693023	32.25	0.095493
766261	692875	32.27	0.09579
766315	692756	32.28	0.09556
766676	692978	32.3	0.095416
766829	693236	32.32	0.095581
766940	693377	32.34	0.095637
766615	693157	32.36	0.095738
766507	693093	32.37	0.095784
766719	693275	32.39	0.095771
766414	693042	32.41	0.09583
766378	693065	32.43	0.095906
766531	693239	32.45	0.095955
766302	693158	32.46	0.096128
765983	693171	32.48	0.096542
765677	693283	32.5	0.097076
765329	693174	32.52	0.097359
765142	693003	32.54	0.097357
765550	693272	32.56	0.097219
765430	693109	32.57	0.097144
765330	693135	32.59	0.097304
765354	693428	32.61	0.097677
765499	693724	32.62	0.097903
765169	693599	32.65	0.098142
764597	693260	32.66	0.098388
764572	693344	32.68	0.098535
764716	693586	32.7	0.098688
764377	693180	32.71	0.098552
764742	693395	32.73	0.098393
764632	693351	32.75	0.09847
764948	693751	32.77	0.098625
764404	693477	32.79	0.098926
764439	693588	32.81	0.099035
764218	693564	32.82	0.099278
764239	693653	32.84	0.099374
764227	693685	32.86	0.099432
764102	693768	32.88	0.099702
763680	693534	32.9	0.099907
763967	693862	32.91	0.099999
763811	693800	32.93	0.100109
763664	693670	32.95	0.100114
763545	693613	32.97	0.100184
763233	693414	32.99	0.1003
762621	693107	33.01	0.100642
762790	693543	33.03	0.10103
761965	692930	33.04	0.101218
762286	693291	33.06	0.101313
762383	693460	33.08	0.101424
762308	693510	33.1	0.101586
761994	693218	33.11	0.101577
762319	693395	33.13	0.101414
762664	693670	33.15	0.101361
762276	693350	33.16	0.101406
762490	693438	33.19	0.10126
762209	693130	33.2	0.101188
762284	693234	33.22	0.101237
761937	692906	33.24	0.10122
762040	692859	33.26	0.101027
762393	693050	33.27	0.100848
762723	693153	33.3	0.100578
763085	693590	33.31	0.100726
762219	693149	33.33	0.101202
761924	693146	33.35	0.101566
762063	693344	33.36	0.101664
762158	693392	33.38	0.101612
762374	693605	33.4	0.101634
762131	693439	33.42	0.10171
762201	693427	33.44	0.101606
762260	693369	33.45	0.101452
762005	692946	33.47	0.10119
762632	693601	33.49	0.101306
762337	693400	33.51	0.101399
762214	693302	33.53	0.101418
761913	693224	33.54	0.101687
762119	693414	33.56	0.10169
761783	693159	33.58	0.10176
762137	693428	33.6	0.101687
762458	693614	33.62	0.101542
762363	693608	33.64	0.101652
762597	693709	33.65	0.101498
762592	693449	33.67	0.101148
762310	693195	33.69	0.101151
762324	693291	33.7	0.101265
761763	693095	33.73	0.101697
761635	693194	33.74	0.101993
761507	693258	33.77	0.102241
761327	693337	33.78	0.102575
761334	693233	33.8	0.102423
761893	693629	33.81	0.102268
761660	693379	33.83	0.102216
761550	693168	33.85	0.102064
761769	693513	33.88	0.102264
761404	693302	33.89	0.102431
761375	693452	33.9	0.102673
761048	693216	33.92	0.102758
761358	693380	33.94	0.102595
761132	693086	33.96	0.102474
761517	693520	33.98	0.102589
761179	693284	33.99	0.102687
761316	693087	34.01	0.102245
762074	693364	34.03	0.101678
762038	693239	34.05	0.101551
761966	693285	34.07	0.101704
762105	693578	34.09	0.101933
761869	693151	34.1	0.101642
762316	693355	34.12	0.101363
762434	693399	34.14	0.101276
762555	693424	34.16	0.10116
762409	693176	34.18	0.101001
762619	693083	34.19	0.100611
763321	693471	34.21	0.100268
763588	693547	34.23	0.100039
763545	693340	34.24	0.099809
764018	693724	34.27	0.099746
763765	693677	34.28	0.099997
763255	693427	34.3	0.10029
763272	693423	34.32	0.100263
763150	692980	34.34	0.099807
763722	693347	34.35	0.099598
764213	693748	34.38	0.099536
763999	693473	34.39	0.099426
764843	694027	34.41	0.099135
764962	693661	34.43	0.098484
764781	693703	34.44	0.098767
764347	693495	34.46	0.099022
764643	693640	34.48	0.098853
764515	693152	34.5	0.098342
765081	693494	34.52	0.098107
764784	693417	34.53	0.098371
765073	693700	34.55	0.0984
765148	693623	34.57	0.098201
765362	693674	34.59	0.098005
765500	693592	34.61	0.09772
765470	693711	34.63	0.097921
764939	693204	34.64	0.097886
765328	693410	34.66	0.097685
765627	693450	34.68	0.097368
765910	693578	34.7	0.097192
765799	693646	34.72	0.097423
765270	692976	34.74	0.097161
765548	693157	34.75	0.097064
766302	693577	34.77	0.096703
765954	693075	34.78	0.096446
766570	693478	34.81	0.096234
766460	693342	34.82	0.096184
766576	693396	34.85	0.096115
766407	693178	34.86	0.096025
767226	693484	34.88	0.095429
767159	693278	34.89	0.095229
767228	693257	34.92	0.095115
767488	693365	34.93	0.09494
766924	692948	34.96	0.095068
767261	693602	34.97	0.095547
767243	693520	34.98	0.095457
767394	693355	35	0.095043
767569	693160	35.02	0.094559
767578	693084	35.04	0.094443
767811	693491	35.06	0.094713
767459	693008	35.08	0.094486
767664	693038	35.09	0.094273
768228	693355	35.11	0.09401
768003	693203	35.13	0.09408
767909	693308	35.15	0.09434
768327	693300	35.17	0.093812
768300	692823	35.18	0.09319
769782	693661	35.2	0.092507
769242	693233	35.22	0.092587
769338	693226	35.24	0.092459
770048	693655	35.26	0.09217
769812	693314	35.28	0.091994
770042	693255	35.29	0.091629
770388	693395	35.31	0.091393
770083	692984	35.32	0.091206
770240	693206	35.35	0.091317
769868	693475	35.36	0.092145
769519	693290	35.39	0.092323
769932	693405	35.4	0.09197
769891	693024	35.42	0.091498
770271	693194	35.43	0.091262
769672	693211	35.46	0.092025
769474	692804	35.47	0.091712
[truncated: 2,324 more rows]

## Sheet: data for supp fig 1b
	The following two tabs are the source files for polysome profiles related to supplementary figure 1b. The files were generated using the TRIAX software associated with BioComp polysome profiler

## Sheet: 13.02.2023 DG UT
FlowCell Text Data File: 13.02.2023 DG UT.csv
Software Version: 1.13A
Date: 2023-02-13
Time: 17:27:56
User: Preeti2
Experiment name:
Rotor Manufacturer: Beckman
Rotor Model: SW41Ti
Speed: 40 rpm
Gradient: Sucrose 10.0% to 50.0% v/v
Time: 3
w2t: x 10^0
Sample Volume: 0.6 ml
Number of Tubes: 4
Volume displaced/mm: 0.143 ml/mm
Temperature: 25.0 deg C
Sensitivity: 5
Sample Interval: 60 ms
LED1 On Time: 5 ms
Samples/mm: 55.56
Scan Speed: 0.30 mm/sec
Scan Distance: 78.3 mm
Upper Limit to Zero Distance: 43.90 mm
Channel A Wavelength: 260.0 nm
Calibration: test 0.0 mM; OD_chanA = 2.200; OD_chanB = 3.070
Samples / sec: 17 Hz
Distance: 3.92 mm
Number: 20
Dead Volume: 0.21 ml
Total Distance: 78.30 mm
Sample A Zero: 539385.3
Source A Zero: 555857.9
Data Columns:
Sample	Source	Position(mm)	Absorbance	Fraction Number	Fraction Volume(ml)
438009	555567	0	0.44413
447317	555580	0.02	0.438672
459147	555427	0.04	0.431911
466068	555750	0.06	0.42827
468344	555724	0.07	0.427032
500965	555432	0.15	0.410307
513781	555519	0.22	0.404287
515753	555921	0.3	0.403548
523532	555298	0.37	0.399743
58876	555382	0.45	1.44729
484653	555459	0.52	0.418394
517738	555588	0.6	0.402495
501016	555404	0.67	0.41027
494683	555481	0.75	0.413388
498436	555418	0.82	0.411526
480597	555463	0.9	0.420472
462268	555479	0.97	0.430216
425096	555356	1.05	0.451923
507590	555278	1.12	0.407079
514519	555605	1.13	0.403983
521047	555434	1.2	0.400922
522010	555690	1.27	0.400595
479625	555729	1.35	0.421092
507586	555619	1.42	0.407228
497241	555586	1.5	0.412181
511558	555699	1.57	0.405398
466570	555415	1.65	0.427847
438960	555296	1.72	0.443436
451468	555292	1.8	0.436159
535962	555614	1.87	0.394391
534396	555495	1.95	0.395021
503913	555610	2.02	0.408969
52291	555492	2.1	1.55215
366978	555261	2.17	0.492733
532619	555574	2.25	0.395829
537697	555505	2.32	0.393595
494850	555409	2.4	0.413275
450721	555592	2.47	0.436724
530252	555302	2.55	0.396754
526975	555609	2.62	0.398335
505359	555206	2.7	0.408105
232655	555501	2.77	0.644546
524692	555213	2.85	0.399187
541533	555353	2.92	0.391888
497383	555719	3	0.41217
338360	555677	3.07	0.517086
334143	555724	3.15	0.520945
512239	555480	3.22	0.404987
525690	555274	3.3	0.398766
485123	555269	3.37	0.418071
507999	555850	3.45	0.407133
507963	555356	3.52	0.406937
537108	555598	3.6	0.393888
477323	555645	3.67	0.422249
92360	555422	3.75	1.11031
494703	555371	3.82	0.41333
513382	555471	3.9	0.404452
530028	555525	3.97	0.396947
483388	555489	4.05	0.419052
300559	555471	4.12	0.554319
512390	555117	4.2	0.404761
511578	555644	4.27	0.405365
539610	555476	4.35	0.392761
500920	555510	4.42	0.410363
505913	555297	4.5	0.407881
510268	555524	4.57	0.405926
538955	555376	4.65	0.393001
499267	555459	4.72	0.41114
508910	555692	4.8	0.406636
48429	555338	4.87	1.62361
76562	555444	4.95	1.24
77249	555617	5.02	1.23372
74148	555680	5.1	1.26392
69322	555396	5.17	1.31462
65766	555430	5.25	1.35606
64746	555613	5.32	1.36886
63100	555824	5.4	1.39009
63376	555772	5.47	1.38644
62577	555641	5.55	1.39664
64235	555440	5.62	1.37501
65057	555607	5.7	1.365
73596	555428	5.77	1.26916
80368	555452	5.85	1.20509
82485	555618	5.92	1.18699
81886	555542	6	1.192
82850	555574	6.07	1.18386
77612	555957	6.15	1.23076
81195	555427	6.22	1.19782
74227	555281	6.3	1.2626
70287	555450	6.37	1.30403
66168	555296	6.45	1.35101
71919	555278	6.52	1.2863
77731	555481	6.6	1.22903
72261	555307	6.67	1.28275
72514	555408	6.75	1.28025
68420	555586	6.82	1.32506
67164	555366	6.9	1.33928
65972	555346	6.97	1.35345
63713	555471	7.05	1.38168
62020	555429	7.12	1.4037
60744	555520	7.2	1.42112
59901	555396	7.27	1.43268
59305	555462	7.35	1.44124
59531	555339	7.42	1.43783
59172	555341	7.5	1.44296
62080	555330	7.57	1.40275
58867	555360	7.65	1.44738
59206	555538	7.72	1.44277
60669	555218	7.8	1.4217
52440	555290	7.87	1.54922	2	0.556
56069	555531	7.95	1.48975
55549	555050	8.02	1.49718
56334	555544	8.1	1.48564
57401	555478	8.17	1.46922
59184	555410	8.25	1.44289
61741	555366	8.32	1.40734
66585	555336	8.4	1.34608
67973	555312	8.47	1.3298
68101	554960	8.55	1.32783
70028	555103	8.62	1.30639
73130	555204	8.7	1.27361
76221	555146	8.77	1.24287
79427	555561	8.85	1.21362
82500	555425	8.92	1.18662
85685	555191	9	1.16016
90092	555303	9.07	1.12654
93882	555382	9.15	1.09963
101063	555608	9.22	1.05318
105630	555481	9.3	1.02599
109126	555832	9.37	1.00689
113939	555317	9.45	0.981087
118023	555672	9.52	0.961317
123921	555214	9.6	0.933656
134250	555391	9.67	0.890835
139162	555402	9.75	0.872196
143721	555588	9.82	0.855968
150797	555359	9.9	0.831885
154657	555227	9.97	0.819482
161984	555551	10.05	0.797725
169823	555435	10.12	0.77574
181622	555334	10.2	0.74558
177994	555324	10.27	0.754482
183012	555697	10.35	0.742526
187836	555524	10.42	0.731105
195023	555242	10.5	0.714906
205893	555119	10.58	0.692347
213035	555560	10.65	0.678903
216820	555341	10.73	0.671744
222233	555384	10.8	0.662092
228789	555576	10.88	0.650988
235679	555611	10.95	0.639738
242120	555153	11.03	0.629357
247087	555305	11.1	0.621978
250927	555318	11.18	0.616364
257686	555377	11.25	0.606832
264247	555507	11.33	0.597997
268899	555267	11.4	0.591734
277660	554972	11.48	0.580487
279667	555467	11.55	0.578335
286676	555155	11.63	0.569779
292353	555366	11.7	0.563364
298329	555390	11.78	0.556707
302961	555400	11.85	0.551685
308375	555543	11.93	0.546045
313845	555369	12	0.540322
317461	555325	12.08	0.536665
320996	555211	12.15	0.533113
326123	555172	12.23	0.52814
330461	555495	12.3	0.524227
334747	555295	12.38	0.520154
338366	555339	12.45	0.516896
341710	555669	12.53	0.514091
346955	555494	12.6	0.509407
352708	555365	12.68	0.50443
355746	555402	12.75	0.501909
359853	555428	12.83	0.498542
363384	555722	12.9	0.495838
368546	555731	12.98	0.491742
372452	555434	13.05	0.488546
375251	555356	13.13	0.486357
378201	555446	13.2	0.484166
383423	555810	13.28	0.480458
387655	555445	13.35	0.477178
391509	555331	13.43	0.47435
394366	555462	13.5	0.472389
396954	555522	13.58	0.470603
401064	555492	13.65	0.467743
402668	555564	13.73	0.466681
403321	555401	13.8	0.466155
409977	555351	13.88	0.46166
411343	555424	13.89	0.460792
411969	555407	13.95	0.460372
413823	555216	14.03	0.459063
416986	555248	14.1	0.457025
419576	555502	14.18	0.455485
420257	555430	14.25	0.455015
423735	555372	14.33	0.452785
426352	555474	14.4	0.451195
427561	555304	14.48	0.450363
429868	555721	14.55	0.449136
430156	555526	14.63	0.448867
433362	555363	14.7	0.446831
436267	555353	14.78	0.445072
437391	555383	14.85	0.444413
438800	555392	14.93	0.443576
439270	555383	15	0.443293
441550	555348	15.08	0.441927
442991	555595	15.15	0.441196
443087	555457	15.22	0.441075
444704	555317	15.23	0.440065
445277	555599	15.3	0.439863
446558	555690	15.37	0.439162
448407	555684	15.45	0.438092
448997	555378	15.52	0.437611
449691	555199	15.6	0.43713
451250	555396	15.67	0.436331
453598	555526	15.75	0.43506
453710	555294	15.82	0.43489
454374	555377	15.9	0.434554
456136	555684	15.97	0.433706
456909	555363	16.05	0.433126
458116	555461	16.12	0.432499
459725	555520	16.2	0.431634
459739	555269	16.27	0.431512
461255	555455	16.35	0.430761
463005	555529	16.42	0.429835
463542	555205	16.5	0.429395
465696	555420	16.57	0.428322
466149	555257	16.65	0.428003
468692	555262	16.72	0.426636
468934	555203	16.8	0.42648
469215	555159	16.87	0.42631
470975	555496	16.95	0.425523
471063	555221	17.02	0.425352
473386	555414	17.1	0.424209
472872	555252	17.17	0.424407
475070	555236	17.25	0.423243
474829	555190	17.32	0.423349
475715	555154	17.4	0.422868
477648	555243	17.47	0.4219
478199	555406	17.55	0.421686
479432	555276	17.62	0.420989
479712	555239	17.7	0.420828
480794	555526	17.77	0.420398
480232	555301	17.85	0.420587
482352	555401	17.92	0.419543
482614	555555	18	0.419477
483474	555673	18.07	0.41909
483448	555703	18.15	0.419116
483538	555597	18.16	0.419023
485406	555838	18.22	0.41818
485420	555629	18.3	0.41808
485796	555679	18.37	0.417912
486068	555402	18.45	0.417652
486747	555211	18.52	0.417224
487688	555042	18.6	0.416675
487947	555395	18.67	0.416701
487592	555454	18.75	0.416906
488334	555267	18.82	0.41645
488343	555085	18.9	0.416365
489700	555433	18.97	0.415839
489671	555330	19.05	0.415808
490131	555386	19.13	0.415603
490238	555541	19.2	0.415618
490827	555521	19.28	0.415315
491457	555591	19.35	0.415032
491881	555527	19.43	0.414794
491617	555442	19.5	0.414887
492395	555406	19.57	0.414485
492494	555320	19.65	0.414399
492239	555285	19.72	0.41451
492856	555211	19.8	0.414171
493012	555522	19.87	0.414231
494207	555718	19.95	0.413727
493130	555070	20.02	0.413974
494248	555308	20.1	0.413527
494520	555417	20.17	0.413441
494524	555219	20.25	0.413352
495312	555261	20.32	0.412983
495248	555258	20.4	0.413013
496193	555625	20.47	0.41271
495888	555534	20.55	0.41282
495878	555327	20.62	0.412734
496204	555387	20.7	0.412601
495890	555254	20.78	0.412696
497193	555643	20.85	0.412229
496603	555350	20.93	0.412389
497117	555273	21	0.412105
497520	555412	21.07	0.411969
497405	555212	21.15	0.411938
497694	555286	21.22	0.411829
498048	555217	21.3	0.411627
498356	555443	21.38	0.411575
498392	555409	21.45	0.411543
498403	555271	21.53	0.411477
498393	555284	21.6	0.411488
498464	555239	21.68	0.411434
498809	555358	21.75	0.411318
498517	555146	21.83	0.411368
499503	555100	21.9	0.410869
499283	555514	21.98	0.411156
499583	555349	22.05	0.410939
499489	555243	22.13	0.410938
499763	555256	22.2	0.410811
500537	555734	22.28	0.410645
500871	556002	22.35	0.4106
500596	555366	22.43	0.410457
500444	555574	22.5	0.41062
500109	555056	22.58	0.410557
500261	555267	22.65	0.410575
500427	555332	22.73	0.410523
501156	555460	22.8	0.410227
500415	555402	22.88	0.41056
501128	555536	22.95	0.410274
501395	555836	23.03	0.410276
501010	555408	23.1	0.410275
501801	555335	23.18	0.409862
501557	555528	23.25	0.410064
502241	555793	23.33	0.40985
502347	555688	23.4	0.409753
501626	555425	23.48	0.409986
501708	555235	23.55	0.409864	6	0.558
502057	555700	23.63	0.409898
502208	555427	23.7	0.409707
501956	555152	23.78	0.409708
501840	555256	23.85	0.409809
501999	555215	23.93	0.409715
502319	555106	24	0.409514
502298	555456	24.08	0.409676
502587	555297	24.15	0.409468
502818	555270	24.23	0.409346
502520	555171	24.3	0.409446
503257	555557	24.38	0.40926
502841	555563	24.45	0.409462
502417	555476	24.53	0.409628
503170	555786	24.6	0.409401
502514	555328	24.68	0.409517
503203	555454	24.75	0.409241
503169	555639	24.83	0.409338
502839	555401	24.9	0.409393
502853	555153	24.98	0.409278
503241	555526	25.05	0.409254
503345	555366	25.13	0.409135
503215	555353	25.2	0.409192
503638	555607	25.28	0.4091
503795	555653	25.35	0.409044
503536	555457	25.43	0.409083
503625	555606	25.5	0.409105
503580	555470	25.58	0.409068
503592	555447	25.65	0.409052
503509	555333	25.73	0.409042
503141	555323	25.8	0.409214
503217	555375	25.88	0.4092
503046	555170	25.95	0.409193
503495	555425	26.03	0.409089
503372	555440	26.1	0.409154
503447	555372	26.18	0.409089
503536	555403	26.25	0.40906
503719	555362	26.33	0.408955
503462	555334	26.4	0.409065
503318	555394	26.48	0.40916
503423	555639	26.55	0.409216
502843	555308	26.63	0.409351
503519	555730	26.7	0.40921
503485	555675	26.78	0.409202
503083	555295	26.85	0.40923
503672	555729	26.93	0.409136
503223	555535	27	0.409267
503316	555372	27.08	0.409152
503682	555553	27.15	0.409055
503421	555397	27.23	0.409112
503185	555373	27.3	0.409215
503302	555494	27.38	0.409211
502908	555320	27.45	0.409325	7	0.555
503169	555368	27.53	0.40922
502830	555172	27.6	0.409298
503159	555231	27.68	0.409166
503325	555500	27.75	0.409203
503390	555342	27.83	0.409103
503338	555234	27.9	0.409081
503715	555664	27.98	0.409087
503633	555428	28.05	0.409024
503608	555173	28.13	0.408926
504290	555418	28.2	0.408706
504342	555528	28.28	0.408729
504393	555529	28.35	0.408705
504504	555537	28.43	0.408656
504112	555183	28.5	0.408689
504783	555557	28.58	0.408531
504628	555607	28.65	0.408627
504673	555625	28.73	0.408613
504819	555393	28.8	0.408443
504882	555333	28.88	0.408387
505145	555686	28.89	0.408415
505612	555662	28.95	0.408182
505479	555507	29.03	0.408178
505442	555421	29.1	0.408159
505676	555408	29.18	0.408042
505860	555469	29.25	0.407981
505824	555529	29.33	0.408024
505692	555356	29.4	0.408012
505405	555245	29.48	0.4081
505897	555298	29.55	0.407889
506096	555264	29.63	0.40778
506065	555287	29.7	0.407805
506073	555101	29.78	0.407721
506098	555276	29.85	0.407785
506854	555581	29.93	0.407558
506962	555429	30	0.407441
506972	555599	30.08	0.40751
506935	555248	30.15	0.407376
506940	555618	30.24	0.407533
507020	555653	30.3	0.407511
507287	555551	30.38	0.40734
506577	555052	30.45	0.407461
507144	555279	30.53	0.40729
507332	555595	30.6	0.407338
507247	555590	30.68	0.407376
506999	555200	30.75	0.407325
507302	555472	30.83	0.407299
507554	555567	30.9	0.407221
507681	555450	30.98	0.407111
507914	555587	31.05	0.40706
507398	555098	31.13	0.407092
507646	555234	31.2	0.407034
507619	555270	31.28	0.407062
507616	555264	31.35	0.407061
507878	555294	31.43	0.40695
507878	555379	31.5	0.406987
507615	555218	31.58	0.407042
508153	555573	31.65	0.406941
508105	555475	31.73	0.406921
508458	555498	31.81	0.406765
508636	555407	31.88	0.406642
508639	555433	31.95	0.406652
508962	555507	32.03	0.406532
509039	555591	32.1	0.406532
508762	555508	32.18	0.406626
508907	555495	32.25	0.406552
508429	555284	32.33	0.406686
508559	555171	32.4	0.406576
508964	555553	32.48	0.40655
508894	555334	32.55	0.406489
509284	555547	32.63	0.406397
509015	555367	32.7	0.406446
509145	555466	32.78	0.406428
509293	555292	32.85	0.406283
509456	555308	32.93	0.406214
509397	555248	33	0.406216
509550	555448	33.08	0.40623
509683	555510	33.15	0.406194
509652	555406	33.23	0.406164
509738	555565	33.3	0.406192
509637	555407	33.38	0.406171
509774	555457	33.45	0.406129
509892	555523	33.53	0.406102
510109	555795	33.6	0.406117
509766	555471	33.68	0.406138
509894	555644	33.75	0.406153
510005	555499	33.83	0.406038
510057	555329	33.9	0.405941
510147	555282	33.98	0.405878
510179	555301	34.05	0.405872
510230	555216	34.13	0.405811
510189	555145	34.2	0.4058
510186	555161	34.28	0.405808
510106	555266	34.35	0.405891
510122	555462	34.43	0.405968
509904	555300	34.5	0.406
510082	555539	34.58	0.40602
510156	555294	34.65	0.405879
510339	555160	34.73	0.405736
510648	555395	34.8	0.405693
510876	555289	34.88	0.40554
510936	555309	34.95	0.405521
511056	555473	35.03	0.405535
510929	555486	35.1	0.4056
510683	555288	35.18	0.40563
510999	555454	35.25	0.405554
510811	555346	35.33	0.405595
510634	555308	35.4	0.405662
510922	555540	35.48	0.405627
510377	555193	35.55	0.405732
510721	555261	35.63	0.405601
510762	555305	35.7	0.405601
511161	555266	35.78	0.405397
511386	555395	35.85	0.405348
511042	555294	35.93	0.405465
510968	555387	36	0.40554
510802	555187	36.08	0.405531
511241	555537	36.15	0.405476
511007	555305	36.23	0.405486
510802	555086	36.3	0.405488
510810	555289	36.38	0.405571
510735	555209	36.45	0.405572
510900	555468	36.53	0.405606
510522	555076	36.61	0.405614
511020	555237	36.68	0.405451
511195	555420	36.76	0.405448
511006	555419	36.83	0.405536
511118	555527	36.91	0.40553
511670	556054	36.98	0.405498
511224	555646	37.06	0.405531
510918	555422	37.13	0.405578
510810	555736	37.21	0.405763
510901	555858	37.28	0.405773
510670	555718	37.36	0.405821
510176	555294	37.43	0.40587
510438	555412	37.51	0.405798
510314	555105	37.58	0.405724
510928	555281	37.66	0.405513
511065	555325	37.73	0.405468
511296	555594	37.81	0.405475
511006	555306	37.88	0.405487
511083	555325	37.96	0.405459
510715	555250	38.03	0.405599
511100	555535	38.11	0.405541
510852	555345	38.18	0.405576
511104	555587	38.26	0.405562
511247	555537	38.33	0.405474
510555	555004	38.41	0.405568
511212	555204	38.48	0.405347
511145	554881	38.56	0.405239
511978	555407	38.63	0.405077
512058	555372	38.71	0.405025
512031	555580	38.78	0.405126
511790	555340	38.86	0.405136
511574	555218	38.93	0.405184
511937	555430	39.01	0.405106
511885	555385	39.08	0.405111
511915	555465	39.16	0.405131
511906	555387	39.23	0.405102
512102	555538	39.31	0.405075
511813	555237	39.38	0.405081
512009	555488	39.46	0.405097
512155	555385	39.53	0.404985
512531	555440	39.61	0.404834
512839	555646	39.68	0.404779
512967	555882	39.76	0.404821
512821	555680	39.83	0.404802
512587	555607	39.91	0.404879
512915	555760	39.98	0.404792
512683	555694	40.06	0.404872
512619	555483	40.13	0.404811
512622	555616	40.21	0.404867
512594	555529	40.28	0.404843
512746	555483	40.36	0.404752
512836	555405	40.43	0.404677
513040	555477	40.51	0.404613
513286	555493	40.58	0.404506
513326	555488	40.66	0.404485
513160	555296	40.73	0.40448
512969	555266	40.81	0.404555
513245	555519	40.88	0.404536
513235	555198	40.96	0.404403
513236	555238	41.03	0.40442
513212	555158	41.11	0.404396
513420	555268	41.18	0.404347
513239	555316	41.26	0.404452
513930	555757	41.33	0.40432
513801	555622	41.41	0.404322
514104	555674	41.48	0.404204
513867	555671	41.56	0.404313
513718	555325	41.63	0.404233
513659	555501	41.71	0.404336
513504	555086	41.78	0.40423
513645	555547	41.86	0.404362
513587	555382	41.93	0.404319
513468	555316	42.01	0.404345
513573	555314	42.08	0.404296
513971	555362	42.16	0.404132
514017	555851	42.23	0.40432
513597	555382	42.31	0.404314
513520	555401	42.38	0.404358
513666	555230	42.46	0.404217
513657	555488	42.53	0.404332
514052	555541	42.61	0.404171
513797	555243	42.68	0.404162
513307	555287	42.76	0.404408
513999	555476	42.83	0.404168
514075	555566	42.91	0.404171
513876	555412	42.98	0.404197
513985	555457	43.06	0.404166
514003	555425	43.13	0.404144	11	0.554
513785	555658	43.21	0.404345
513355	555194	43.28	0.404345
513715	555432	43.36	0.404281
513537	555198	43.43	0.404263
512807	555366	43.5	0.404674
513152	555096	43.58	0.404398
513015	555300	43.65	0.404549
512719	555375	43.73	0.404718
513338	555640	43.8	0.404545
513120	555601	43.88	0.404629
512753	555246	43.95	0.404647
512730	555385	44.03	0.404718
512220	555318	44.1	0.404926
512533	555364	44.18	0.4048
511628	555044	44.25	0.405084
511863	555399	44.33	0.405127
511897	555353	44.4	0.405091
512152	555544	44.48	0.405055
511402	555290	44.55	0.405295
511699	555276	44.63	0.405151
511472	555132	44.7	0.405195
511982	555656	44.78	0.405182
511526	555319	44.85	0.40525
511345	555293	44.93	0.405323
511946	555507	45	0.405135
511876	555425	45.08	0.405132
512417	555531	45.15	0.404926
511969	555454	45.23	0.405101
511924	555574	45.3	0.405174
512079	555681	45.38	0.405147
512411	555541	45.45	0.404933
512690	555218	45.53	0.404664
512297	555327	45.61	0.404894
512779	555500	45.68	0.404744
512539	555124	45.76	0.404694
513428	555483	45.83	0.404436
513796	555330	45.91	0.404199
513414	555146	45.98	0.404298
513532	555330	46.06	0.404322
513505	555183	46.13	0.404271
513909	555335	46.21	0.404149
514006	555365	46.28	0.404117
514196	555369	46.36	0.404031
514422	555411	46.43	0.403944
514252	555510	46.51	0.404065
514131	555196	46.58	0.403987
514836	555525	46.66	0.403802
514559	555360	46.73	0.403859
514877	555465	46.81	0.403757
514979	555304	46.88	0.403641
514852	555424	46.96	0.403751
515384	555536	47.03	0.403554
514742	555435	47.11	0.403807
515026	555330	47.18	0.403631
515462	555547	47.26	0.403523
515447	555739	47.33	0.403612
515234	555380	47.41	0.403556
515026	555750	47.48	0.40381
515584	555631	47.56	0.403502
515437	555578	47.63	0.403547
515007	555450	47.71	0.403691
515446	555535	47.78	0.403525
515687	555509	47.86	0.403403
515645	555397	47.93	0.403374
515597	555337	48.01	0.403371
515676	555651	48.08	0.403468
515764	555583	48.16	0.403399
515772	555499	48.23	0.403359
515505	555380	48.31	0.403431
515805	555587	48.38	0.403382
515789	555602	48.46	0.403395
515815	555191	48.53	0.403208
515607	555431	48.61	0.403406
516046	555282	48.68	0.40314
515988	555389	48.76	0.403213
516168	555268	48.83	0.403078
516028	555132	48.91	0.403085
515635	555293	48.99	0.403334
515998	555202	49.06	0.403128
516367	555160	49.14	0.402941
516705	555607	49.21	0.402976
516461	555301	49.29	0.402958
515845	555299	49.36	0.40324
516557	555388	49.44	0.402951
517453	555481	49.51	0.40258
516914	555389	49.58	0.402787
516974	555286	49.66	0.402716
516981	555299	49.73	0.402718
516974	555199	49.81	0.402679
517145	555361	49.88	0.402669
517062	555565	49.96	0.402795
517205	555451	50.03	0.40268
517834	555299	50.11	0.402327
518277	555607	50.18	0.402256
517420	555616	50.26	0.402652
517206	555129	50.33	0.402542
518025	555423	50.41	0.402293
518225	555426	50.48	0.402203
517925	555314	50.56	0.402292
517926	555653	50.63	0.402436
518075	555596	50.71	0.402344
518527	555523	50.78	0.402106
518461	555529	50.86	0.402139
518808	555975	50.93	0.402171
518765	555754	51.01	0.402096	13	0.557
518590	555537	51.08	0.402084
518734	555523	51.16	0.402012
518512	555378	51.23	0.402051
518520	555554	51.31	0.402123
519442	555697	51.38	0.401763
519035	555507	51.46	0.401868
519131	555708	51.53	0.40191
518619	555611	51.61	0.402102
519336	555632	51.68	0.401784
519309	555637	51.76	0.401798
518697	555513	51.83	0.402024
518732	555334	51.91	0.401932
519305	555660	51.98	0.40181
519254	555436	52.06	0.401738
519002	555376	52.13	0.401827
519289	555759	52.21	0.401859
519007	555560	52.28	0.401903
519419	555711	52.36	0.40178
519867	555541	52.43	0.401503
519789	555784	52.51	0.401642
519409	555586	52.58	0.401731
519773	555385	52.66	0.40148
519691	555560	52.73	0.401592
519638	555276	52.81	0.401495
519768	555362	52.88	0.401472
520130	555283	52.96	0.401274
520468	555554	53.03	0.401236
519268	555361	53.11	0.401699
519684	555511	53.18	0.401574
519478	555294	53.26	0.401575
520406	555415	53.33	0.401205
520222	555210	53.41	0.401201
519445	555217	53.48	0.401557
519368	555268	53.56	0.401614
520109	555366	53.63	0.401319
520292	555317	53.71	0.401215
520157	555371	53.78	0.401299
520189	555176	53.86	0.401202
520274	555152	53.93	0.401153
520559	555180	54.01	0.401036
520911	555551	54.08	0.401034
520732	555583	54.16	0.401128
521128	555531	54.23	0.400927
520967	555522	54.31	0.400996
521000	555470	54.38	0.400959
520785	555295	54.46	0.400982
520469	555273	54.53	0.401116
521121	555251	54.61	0.400811
521439	555347	54.68	0.400708
520693	555543	54.76	0.401129
521327	555450	54.83	0.400802
521636	555461	54.91	0.400667	14	0.555
521866	555512	54.98	0.400585
521387	555212	55.06	0.400674
520654	555312	55.13	0.401049
521187	555618	55.21	0.400937
520433	555219	55.28	0.401109
520752	555228	55.36	0.400968
520728	555622	55.43	0.401147
520711	555345	55.51	0.401037
520534	555456	55.58	0.401164
520582	555416	55.66	0.401125
521179	555564	55.73	0.400918
520879	555091	55.81	0.400853
521338	555706	55.88	0.400906
521266	555728	55.96	0.400948
520688	555793	56.03	0.401238
520624	555328	56.11	0.401069
520683	555276	56.18	0.40102
520734	555541	56.26	0.40111
520117	555546	56.33	0.401392
520387	555597	56.41	0.401291
520646	555525	56.48	0.401143
519819	555535	56.56	0.401523
520003	555763	56.63	0.401536
520688	555944	56.71	0.401302
521001	555708	56.78	0.40106
520080	555717	56.86	0.401481
520332	555782	56.93	0.401395
520068	555780	57.01	0.401514
520491	555653	57.09	0.401268
520236	555211	57.16	0.401195
519208	555354	57.24	0.401724
519171	555338	57.31	0.401734
519319	555327	57.39	0.401662
519735	555541	57.46	0.401563
519710	555432	57.54	0.401528
519330	555252	57.61	0.401625
520334	555376	57.69	0.401221
520315	555467	57.76	0.401268
519666	555535	57.84	0.401592
519549	555323	57.91	0.401555
519705	555489	57.99	0.401555
520156	555715	58.06	0.401446
519611	555557	58.14	0.401627
518898	555228	58.21	0.401811
519700	555662	58.29	0.401631
520153	555364	58.36	0.401298
519665	555389	58.44	0.401531
519757	555375	58.51	0.401483
518887	555155	58.59	0.401785
519885	555187	58.66	0.401345
519681	555296	58.67	0.401484
520704	555280	58.74	0.401012
519659	555386	58.81	0.401532	15	0.556
519718	555680	58.89	0.40163
519451	555770	58.96	0.40179
520293	555536	59.04	0.401308
520677	555468	59.11	0.401105
519623	555273	59.19	0.4015
519547	555440	59.26	0.401606
519515	555298	59.34	0.40156
519910	555488	59.41	0.401461
519451	555372	59.49	0.401621
519448	555296	59.56	0.40159
520108	555416	59.64	0.401341
519927	555462	59.71	0.401443
519614	555084	59.78	0.401424
519312	555788	59.86	0.401861
519273	555391	59.93	0.40171
519624	555265	60.01	0.401496
519982	555672	60.08	0.401507
519386	555376	60.16	0.401652
518951	555600	60.23	0.401946
519789	555514	60.31	0.401527
519303	555239	60.38	0.401631
519405	555379	60.46	0.401645
519782	555724	60.53	0.40162
519693	555497	60.61	0.401564
519425	555788	60.68	0.40181
519544	555492	60.76	0.401629
519516	555475	60.83	0.401635
519041	555792	60.91	0.401986
519221	555575	60.98	0.401812
519159	555591	61.06	0.401847
518615	555597	61.13	0.402098
519501	555994	61.21	0.401863
518997	555683	61.28	0.40196
518841	555359	61.36	0.401893
518068	555715	61.43	0.402398
518625	555731	61.51	0.40215
518503	555756	61.58	0.402217
518067	555658	61.59	0.402374
519111	555389	61.66	0.401783
518399	555358	61.73	0.402094
517472	555485	61.81	0.402573
517089	555563	61.88	0.402781
517751	555402	61.96	0.402409
518326	555533	62.03	0.402202
517566	555524	62.11	0.402546
517000	555668	62.18	0.402867
516917	555601	62.26	0.402876
516333	555608	62.33	0.403148
515553	555485	62.41	0.403454
516790	555774	62.48	0.403009
516134	555800	62.56	0.403321
516269	555643	62.63	0.403192
515444	555578	62.71	0.403544
515053	555496	62.78	0.403689	16	0.568
514036	555532	62.86	0.404175
515025	555717	62.93	0.403797
514082	555535	63.01	0.404155
513677	555445	63.08	0.404304
513277	555368	63.16	0.404456
511909	555570	63.23	0.405179
512911	555641	63.31	0.404743
512631	555656	63.38	0.40488
512910	555752	63.46	0.404791
510225	555662	63.53	0.406005
509587	555444	63.61	0.406211
510526	555238	63.68	0.405682
509623	555189	63.76	0.406084
509555	555319	63.83	0.406172
509053	555766	63.91	0.4066
507780	555378	63.98	0.407033
508149	555548	64.06	0.406932
506717	555583	64.13	0.407624
506446	555670	64.21	0.40779
506171	555137	64.28	0.40769
507116	555607	64.36	0.407445
505541	555298	64.43	0.408059
505419	555545	64.51	0.408223
505177	555695	64.58	0.408403
503512	555132	64.66	0.408954
503843	555369	64.73	0.408898
503291	555385	64.81	0.409169
502985	555368	64.88	0.409308
503533	555530	64.96	0.409116
501962	555225	65.03	0.409737
501581	555265	65.11	0.409938
501963	555499	65.18	0.409856
503265	555442	65.26	0.409207
502032	555781	65.34	0.409945
501308	555571	65.41	0.410202
501669	555233	65.49	0.409882
501273	555303	65.56	0.410103
500910	555431	65.64	0.410333
500269	555390	65.71	0.410625
500637	555388	65.79	0.410446
499960	555399	65.86	0.410778
499468	555207	65.94	0.410933
499571	555563	66.01	0.411038
499940	555293	66.09	0.410742
500299	555514	66.16	0.410664
499918	555671	66.24	0.410917
499187	555714	66.31	0.41129
499534	555474	66.39	0.411017
499674	555568	66.46	0.41099
498964	555466	66.54	0.41129
498384	555412	66.61	0.411548
497743	555420	66.69	0.411864	17	0.556
497935	555435	66.76	0.411777
497656	555444	66.84	0.411917
497440	555398	66.91	0.412002
497146	555624	66.99	0.412244
495620	555483	67.06	0.412929
496347	555540	67.14	0.412598
495251	555589	67.21	0.413157
494278	555443	67.29	0.413571
494345	555337	67.36	0.413492
492496	555530	67.44	0.41449
492615	555623	67.51	0.414472
491630	555605	67.59	0.414952
490700	555408	67.66	0.415329
489677	555175	67.74	0.415737
488421	555292	67.81	0.416417
487811	555268	67.89	0.416713
487105	555430	67.96	0.41714
485248	555264	68.04	0.418006
484843	555678	68.11	0.418395
483617	555188	68.19	0.418802
483419	555631	68.26	0.419099
481800	555283	68.34	0.419773
480768	555582	68.41	0.420437
480238	555307	68.49	0.420587
479721	555531	68.56	0.420954
479872	555413	68.64	0.420823
478442	555494	68.71	0.421599
477130	555508	68.79	0.422288
476836	555549	68.86	0.422459
476341	555433	68.94	0.422666
475976	555797	69.01	0.42302
474451	555322	69.09	0.423607
473850	555667	69.16	0.424078
473645	555493	69.24	0.424108
473182	555489	69.31	0.42435
473012	555441	69.39	0.424418
471878	555723	69.46	0.425146
471227	555513	69.54	0.425397
471108	555596	69.61	0.425497
471409	555490	69.69	0.42529
470696	555263	69.76	0.425566
470167	555483	69.84	0.425947
469672	555287	69.91	0.426123
469471	555418	69.99	0.42629
469383	555394	70.06	0.426326
469204	555480	70.14	0.426461
468575	555305	70.21	0.426718
469220	555365	70.29	0.4264
469298	555582	70.36	0.426456
468902	555452	70.44	0.42661
468282	555409	70.51	0.426923
468544	555731	70.59	0.426928	18	0.557
468772	555622	70.66	0.426756
468828	555741	70.74	0.42678
468668	555630	70.81	0.426816
468699	555366	70.89	0.42668
468512	555548	70.96	0.426862
468966	555667	71.04	0.426673
468888	555650	71.11	0.426707
468726	555401	71.19	0.426681
469116	555743	71.26	0.426627
468727	555654	71.34	0.426795
469325	555393	71.41	0.426357
469580	555451	71.49	0.426246
469544	555208	71.56	0.426156
470338	555478	71.64	0.425854
470907	555901	71.71	0.425742
471219	555808	71.79	0.425534
470953	555680	71.86	0.425618
470264	555140	71.94	0.425741
470810	555472	72.01	0.4256
470976	555466	72.09	0.425509
471243	555416	72.16	0.425344
471493	554968	72.24	0.42501
472151	555584	72.31	0.424938
472607	555162	72.39	0.424507
473127	555116	72.46	0.424211
473532	555389	72.54	0.424121
474174	555424	72.61	0.423798
474356	555262	72.69	0.42363
474697	555445	72.76	0.423533
475434	555684	72.84	0.423253
475323	555525	72.91	0.42324
475889	555645	72.99	0.422997
476539	555837	73.06	0.422743
476626	555521	73.14	0.422557
477052	555314	73.21	0.422242
477456	555447	73.29	0.422091
477888	555511	73.36	0.421895
478562	555596	73.44	0.421583
479512	555780	73.51	0.421173
479781	555433	73.59	0.420879
480232	555392	73.66	0.420628
480806	555806	73.74	0.420517
481009	555746	73.81	0.420386
481568	555708	73.89	0.420081
482094	555770	73.96	0.419839
482750	555581	74.04	0.419419
483047	555615	74.11	0.419282
483235	555515	74.19	0.419142
483812	555693	74.26	0.418926
484174	555531	74.33	0.41867
484488	555379	74.41	0.418443
485040	555430	74.48	0.418185
486482	555732	74.56	0.417588
486294	555558	74.63	0.417606
486604	555519	74.71	0.417432
487050	555704	74.78	0.417289
487115	555320	74.86	0.417087
487754	555562	74.94	0.416872
487996	555425	75.01	0.41669
488623	555687	75.09	0.41649
488185	555361	75.16	0.416566
489063	555677	75.24	0.416265
489354	555447	75.31	0.416018
489575	555507	75.39	0.415934
490157	555869	75.46	0.415802
490609	555748	75.54	0.415524
490470	555593	75.61	0.415525
491004	555755	75.69	0.41533
490756	555673	75.76	0.415417
490760	555404	75.84	0.415297
491323	555375	75.91	0.415004
491629	555588	75.99	0.414946
491492	555514	76.06	0.414981
491364	555463	76.14	0.415022
491200	555029	76.21	0.414913
491910	555380	76.29	0.414715
492220	555263	76.36	0.414509
492220	555220	76.44	0.41449
492360	555304	76.51	0.414458
492354	555265	76.59	0.414444
492627	555361	76.66	0.414351
493409	555631	76.74	0.414082
489886	555397	76.81	0.41573
497434	555266	76.89	0.411947
493203	555258	76.96	0.41402
493322	555456	77.04	0.414049
493608	555337	77.11	0.413855
493888	555277	77.19	0.413691
493831	555030	77.26	0.41361
494233	555174	77.34	0.413475
494546	555399	77.41	0.41342
494650	555389	77.49	0.413364
494948	555555	77.56	0.413291
495107	555676	77.64	0.413265
495239	555628	77.72	0.41318
494980	555321	77.79	0.413172
495271	555456	77.8	0.413088
495280	555330	77.82	0.413029
495289	555432	77.84	0.413069
495095	555350	77.86	0.413129
495188	555462	77.87	0.413132
495066	555395	77.89	0.413162
494812	555163	77.91	0.413186
495055	555394	77.93	0.413167
495106	555485	77.94	0.413182
495244	555659	77.96	0.413191
495222	555586	77.98	0.413169
495218	555582	78	0.41317
495171	555532	78.02	0.413171
495250	555487	78.04	0.413112
495042	555137	78.05	0.413061
495106	555339	78.08	0.413118
494794	555431	78.09	0.413312
494328	555301	78.11	0.413484
494578	555448	78.13	0.413426
494794	555431	80.21	0.413312	A	0.299

## Sheet: 13.02.2023 DG R1
FlowCell Text Data File: 13.02.2023 DG R1.csv
Software Version: 1.13A
Date: 2023-02-13
Time: 17:21:20
User: Preeti2
Experiment name:
Rotor Manufacturer: Beckman
Rotor Model: SW41Ti
Speed: 40 rpm
Gradient: Sucrose 10.0% to 50.0% v/v
Time: 3
w2t: x 10^0
Sample Volume: 0.6 ml
Number of Tubes: 4
Volume displaced/mm: 0.143 ml/mm
Temperature: 25.0 deg C
Sensitivity: 5
Sample Interval: 60 ms
LED1 On Time: 5 ms
Samples/mm: 55.56
Scan Speed: 0.30 mm/sec
Scan Distance: 78.3 mm
Upper Limit to Zero Distance: 43.90 mm
Channel A Wavelength: 260.0 nm
Calibration: test 0.0 mM; OD_chanA = 2.200; OD_chanB = 3.070
Samples / sec: 17 Hz
Distance: 3.92 mm
Number: 20
Dead Volume: 0.21 ml
Total Distance: 78.30 mm
Sample A Zero: 539385.3
Source A Zero: 555857.9
Data Columns:
Sample	Source	Position(mm)	Absorbance	Fraction Number	Fraction Volume(ml)
178401	556082	0	0.754074
515427	556063	0.02	0.403759
503285	556169	0.07	0.409512
469434	555997	0.15	0.426571
495617	555942	0.22	0.413131
490157	556022	0.3	0.41587
472856	556082	0.37	0.424789
496516	556072	0.45	0.412748
529902	556363	0.52	0.397355
492666	556123	0.6	0.414666
480096	556107	0.67	0.421017
485813	555966	0.74	0.41803
475542	556291	0.82	0.423469
487031	555845	0.89	0.417361
489294	556092	0.97	0.416332
491662	556131	1.04	0.415168
493560	556079	1.12	0.414204
494854	555831	1.19	0.413458
496532	556115	1.27	0.412759
467005	555935	1.34	0.427848
490535	555883	1.42	0.41562
501530	556023	1.49	0.410292
509976	555933	1.57	0.406239
514629	555955	1.64	0.404082
517430	556155	1.72	0.402878
518709	555890	1.79	0.40218
516904	556211	1.87	0.403143
496249	555993	1.94	0.412844
470957	556413	2.02	0.425946
210931	556364	2.09	0.683463
533051	556118	2.17	0.395869
496173	555991	2.24	0.41288
518701	556162	2.32	0.402299
525515	556084	2.39	0.399187
531277	556232	2.47	0.396694
535839	556021	2.54	0.394614
538203	556023	2.62	0.393593
484706	555853	2.69	0.418542
175557	555746	2.77	0.760971
541651	555816	2.84	0.39203
527820	555782	2.92	0.398032
524934	556219	2.99	0.399504
524225	556243	3.07	0.399832
524241	555802	3.14	0.399638
525198	555901	3.22	0.399251
526961	556124	3.29	0.398558
528372	556186	3.37	0.397957
529600	556038	3.44	0.397352
530687	555921	3.52	0.396823
531847	555962	3.59	0.39633
532917	556008	3.67	0.395881
533751	555849	3.74	0.39545
534818	556048	3.82	0.395069
535193	555939	3.89	0.39486
535547	555984	3.97	0.394725	1	0.554
535728	556009	4.04	0.394657
535484	555586	4.12	0.394586
536006	556099	4.19	0.394574
535867	555977	4.27	0.394584
535783	556014	4.34	0.394635
535343	555747	4.42	0.394715
535432	555983	4.49	0.394775
535129	555819	4.57	0.394838
534862	555702	4.64	0.394905
535134	556137	4.72	0.394969
534940	556069	4.79	0.395024
534249	555556	4.87	0.39511
466500	555701	4.94	0.428014
491886	555853	5.02	0.414934
479175	555806	5.09	0.421359
532643	555758	5.17	0.395896
37808	555913	5.24	1.87953
37767	555733	5.32	1.88037
37256	555965	5.39	1.89598
34842	556072	5.47	1.97248
29368	555912	5.54	2.18093
31473	555981	5.62	2.09398
30213	555731	5.69	2.1444
32731	555700	5.77	2.04561
29598	556100	5.84	2.17137
26653	555999	5.92	2.30932
28538	555897	5.99	2.21802
30458	555732	6.07	2.13423
29452	555755	6.14	2.1769
30500	556071	6.22	2.13326
29942	556019	6.29	2.15646
30181	555851	6.37	2.14601
29000	555945	6.44	2.19726
29377	556274	6.52	2.18137
30399	555909	6.59	2.13707
31130	555885	6.67	2.10732
32336	555854	6.74	2.06062
33702	555847	6.82	2.01101
35775	556111	6.89	1.94211
35288	555850	6.97	1.9573
34803	556074	7.04	1.97378
34744	555636	7.12	1.97484
35398	556015	7.19	1.95406
36740	556002	7.27	1.91169
36647	556155	7.34	1.91485
37216	555991	7.42	1.89724
35850	555751	7.49	1.93898
36260	555882	7.57	1.9263
36273	555884	7.64	1.9259
35914	555886	7.72	1.93722
36084	556060	7.79	1.9322
36944	556171	7.87	1.90581
37058	555786	7.94	1.90158
37006	555750	8.02	1.90308
36960	555878	8.09	1.90473
39544	555714	8.17	1.83012
38831	555708	8.24	1.84982
36885	555953	8.32	1.90716
36704	555724	8.39	1.91223
36342	556101	8.47	1.92419
36004	555761	8.54	1.93411
36065	555667	8.62	1.93199
36048	555642	8.69	1.93247
36117	556012	8.77	1.93106
36162	556080	8.84	1.92978
36400	556030	8.92	1.92224
36666	555984	8.99	1.91393
36947	555892	9.07	1.90515
37409	555839	9.15	1.89116
37785	556038	9.22	1.88045
38661	556042	9.3	1.85526
39497	555853	9.37	1.83167
40346	556008	9.45	1.80917
41325	556005	9.52	1.78381
42765	555877	9.6	1.74796
44315	555815	9.67	1.71159
46132	555887	9.75	1.6717
48289	555950	9.82	1.62743
50007	555440	9.9	1.59342
52918	555889	9.97	1.54194
54889	555768	10.05	1.50891
58219	555608	10.12	1.45723
62541	555877	10.2	1.39747
65009	555873	10.27	1.36598
69220	555691	10.35	1.31617
72476	555987	10.42	1.28143
76216	556007	10.5	1.24405
81790	555894	10.57	1.19327
85473	556391	10.65	1.16333
89332	556335	10.72	1.13341
93593	556224	10.8	1.10261
97661	556011	10.87	1.07509
103490	555920	10.95	1.03892
107689	556096	11.02	1.01506
112258	555689	11.1	0.990101
115946	555859	11.17	0.971611
120859	555961	11.25	0.948261
125883	555939	11.32	0.925772
131130	555900	11.4	0.903742
136332	555932	11.47	0.883307
138329	556135	11.55	0.875965
144771	556087	11.62	0.852758
150834	556211	11.7	0.832516
155150	555577	11.77	0.818252	3	0.556
159543	555898	11.85	0.805184
164401	555737	11.92	0.790955
169149	555886	12	0.77793
172162	555639	12.07	0.769683
179374	555858	12.15	0.751484
184383	555963	12.22	0.739479
188125	555703	12.3	0.730582
193876	555606	12.37	0.71767
198028	555430	12.45	0.70864
202684	555859	12.52	0.699328
212129	555815	12.6	0.680792
217737	555685	12.67	0.670321
224650	555686	12.75	0.658099
230216	555823	12.82	0.648779
234190	555893	12.9	0.642322
240863	555674	12.97	0.631637
249316	555604	13.05	0.618894
254624	555917	13.12	0.611467
258960	555711	13.2	0.605287
265268	555941	13.27	0.596916
269085	555792	13.35	0.591822
275258	555744	13.42	0.583942
281137	555764	13.5	0.576734
285733	555807	13.57	0.57128
291415	555892	13.65	0.564746
294858	555778	13.72	0.560786
299358	555783	13.8	0.555811
303347	556034	13.87	0.551642
309376	555511	13.95	0.544986
312919	555923	14.02	0.54158
317308	555850	14.1	0.537116
322422	555605	14.17	0.531945
325842	555737	14.25	0.528725
330231	555702	14.32	0.524557
335938	555780	14.4	0.519335
340282	555708	14.47	0.515382
344471	555971	14.55	0.511825
345885	555773	14.62	0.510485
350106	555630	14.7	0.506776
355966	555933	14.77	0.502008
359398	556056	14.85	0.499245
362646	556190	14.92	0.496678
363546	556069	15	0.49589
367228	555839	15.07	0.492837
369465	555810	15.15	0.491063
372002	555902	15.22	0.489136
375781	555653	15.3	0.486106
377261	555854	15.37	0.485085
380775	555518	15.45	0.482273
383842	555827	15.52	0.480158
384765	555808	15.6	0.479469
388198	555714	15.67	0.476921
391350	555676	15.75	0.474637	4	0.566
393799	555894	15.82	0.473006
393312	555642	15.9	0.473224
396716	555686	15.97	0.470851
397944	555839	16.05	0.470071
400613	555558	16.12	0.468086
402870	555742	16.2	0.466631
403812	555687	16.27	0.465962
405312	555753	16.35	0.464979
407212	555831	16.42	0.463739
408392	556124	16.5	0.463093
409917	555809	16.57	0.461924
412226	555942	16.65	0.460464
414619	555705	16.72	0.458782
416342	555958	16.8	0.457786
415468	555705	16.87	0.45823
417856	556177	16.95	0.456914
417362	555986	17.02	0.45714
422037	555857	17.1	0.45409
420424	555789	17.17	0.455082
423385	555756	17.25	0.45319
423946	555877	17.32	0.452895
424303	555887	17.4	0.452675
427903	555673	17.47	0.450327
427719	555862	17.55	0.450531
430509	555838	17.62	0.448798
431775	556027	17.7	0.448113
431599	555645	17.77	0.448039
431939	555851	17.85	0.447929
433975	555760	17.92	0.446648
435129	555883	18	0.446008
436211	555804	18.07	0.445319
437201	555875	18.15	0.444758
439165	556098	18.22	0.443691
439928	555839	18.3	0.443116
439999	555597	18.37	0.442961
442266	555836	18.45	0.441734
443044	555701	18.52	0.441214
444127	555723	18.6	0.440591
444766	555555	18.67	0.44014
444497	555943	18.75	0.440477
445070	555733	18.82	0.440045
446422	555593	18.9	0.439195
446922	555542	18.97	0.438882
448670	555931	19.05	0.438055
448110	555827	19.12	0.438329
449316	555696	19.2	0.437575
448998	555918	19.27	0.437861
450514	555786	19.35	0.436931
451363	555691	19.42	0.436403
451862	555883	19.5	0.436208
453181	556076	19.57	0.435549
453268	555776	19.65	0.435362
452594	555856	19.72	0.43578
453535	555901	19.8	0.435269
453034	555610	19.87	0.435418
455055	555796	19.95	0.434364
454136	555871	20.02	0.434916
455065	556027	20.1	0.434464
456198	556105	20.17	0.433865
455681	556211	20.25	0.434203
457670	556051	20.32	0.433018
456518	556016	20.4	0.433645
458372	556070	20.47	0.432636
458330	555879	20.55	0.432572
457918	555878	20.62	0.4328
458354	555868	20.7	0.432553
457823	555724	20.77	0.432783
458478	555959	20.85	0.432526
459155	555507	20.92	0.431944
458667	555829	21	0.432362
459334	555751	21.07	0.431956
460030	555541	21.15	0.431475
459508	555686	21.22	0.43183
460281	555470	21.3	0.431304
460511	555757	21.37	0.431309
461018	555798	21.45	0.431048
461945	556108	21.53	0.43068
461972	555967	21.6	0.430601
461168	556229	21.68	0.431162
461550	555697	21.75	0.430709
461337	555688	21.83	0.430822
462856	556048	21.9	0.430153
462986	555898	21.98	0.430014
462305	555765	22.05	0.430326
462905	556104	22.13	0.430152
462632	555963	22.2	0.430237
463870	556178	22.28	0.429659
464111	556273	22.35	0.42957
464289	555831	22.43	0.429272
464567	555990	22.5	0.429193
464077	555805	22.58	0.429376
464430	555867	22.65	0.429212
464056	555722	22.73	0.42935
464688	555484	22.8	0.428898
464932	555860	22.88	0.428936
464478	555889	22.95	0.429196
465160	555825	23.03	0.428796
464819	555863	23.1	0.428999
465306	555466	23.18	0.428554
466205	556116	23.25	0.428362
465725	555740	23.33	0.428451
466587	555958	23.4	0.428084
465978	555617	23.48	0.428259
466036	555834	23.55	0.428326
466489	556086	23.63	0.428195
465659	555487	23.7	0.428372
466427	555830	23.78	0.428112
465994	555546	23.85	0.428218
465617	555568	23.93	0.428432
466684	555648	24	0.427891
466647	555663	24.08	0.427918
466439	555407	24.15	0.427914
467374	555961	24.23	0.427661
467435	555878	24.3	0.42759
467386	555779	24.38	0.427572
467590	555931	24.45	0.427531
467509	556069	24.53	0.427637
467473	556107	24.6	0.427674
467750	555915	24.68	0.427438
467039	555677	24.75	0.427713
467960	555766	24.83	0.427257
467676	555908	24.9	0.427474
467823	555926	24.98	0.427403
467915	555777	25.05	0.427286
468049	555915	25.13	0.427277
468246	555673	25.2	0.427061
468453	555672	25.28	0.42695
469300	555905	25.35	0.426601
468991	555772	25.43	0.426707
468979	555756	25.5	0.426706
469166	556106	25.58	0.426764
468610	555556	25.65	0.426813
468704	555630	25.73	0.426796
469190	555838	25.8	0.42663
468963	555826	25.88	0.426746
468977	555784	25.95	0.42672
469315	556208	26.03	0.42673
469407	555679	26.1	0.426442
469698	555862	26.18	0.426369
469345	555727	26.25	0.426497
469884	555591	26.33	0.426147
469810	555443	26.4	0.42612
469968	555931	26.48	0.426256
470420	555976	26.55	0.426035
469535	555814	26.63	0.426434
469668	555580	26.7	0.426258
470344	556008	26.78	0.42609
469968	555693	26.85	0.426148
470595	555700	26.93	0.425817
470725	556157	27	0.425954
470855	556275	27.08	0.425938
470954	555851	27.15	0.425694
470740	555794	27.23	0.425782
470924	555689	27.3	0.425637
471348	556022	27.38	0.425562
471012	556016	27.45	0.425738
471073	555962	27.53	0.425681
471051	555935	27.6	0.42568
471258	555807	27.68	0.425513
471006	555649	27.75	0.425575
471215	555946	27.83	0.425598
471240	555820	27.9	0.425528
471207	555838	27.98	0.425554
471082	555573	28.05	0.425501
471193	555409	28.13	0.425368
471691	555610	28.2	0.425194
472499	555967	28.28	0.424926
472627	556028	28.35	0.424886
472864	556175	28.43	0.424827
472801	556092	28.5	0.424823
473012	555945	28.58	0.424645
473255	555998	28.65	0.42454
472705	555967	28.73	0.424817
473282	556030	28.8	0.424541
473414	555852	28.88	0.424391
473918	556118	28.95	0.424245
474185	555748	29.03	0.423938
474384	555676	29.1	0.423801
474766	555738	29.18	0.423628
474966	555660	29.25	0.423488
475011	555782	29.33	0.423519
475171	555773	29.4	0.423431
475040	555639	29.48	0.423439
475306	555745	29.55	0.423347
475650	555748	29.63	0.423169
475765	555931	29.7	0.42319
476166	555935	29.78	0.422982
475896	555612	29.85	0.422979
476315	555839	29.93	0.422861
476394	555889	30	0.422842
476993	555930	30.07	0.422548
476970	555890	30.15	0.422542
477195	555837	30.23	0.422401
477314	555851	30.3	0.422345
477443	555787	30.37	0.42225
477529	555735	30.45	0.422182
477603	555692	30.52	0.422124
477740	555618	30.6	0.422019
478104	555758	30.67	0.421893
478065	555596	30.75	0.421841
478056	555723	30.82	0.421902
478217	555694	30.9	0.421806
478255	555559	30.97	0.421726
478684	555639	31.05	0.421539
478810	555612	31.12	0.421461
479103	555902	31.2	0.421439
479344	555659	31.27	0.421206
479382	555853	31.35	0.421273
479812	556129	31.42	0.421173
479389	555695	31.5	0.421199
479094	555578	31.57	0.421299
479550	555623	31.65	0.421083
480114	556029	31.72	0.420973
479860	555463	31.8	0.420852
480634	555870	31.87	0.420634
481019	555833	31.95	0.420419
480964	555551	32.02	0.420322
481371	555680	32.1	0.42017
481547	555842	32.17	0.420152
481712	555724	32.25	0.420014
481801	555733	32.32	0.419973
481869	555827	32.4	0.41998
482004	555760	32.47	0.419881
482591	556210	32.55	0.41978
482243	555808	32.62	0.419779
482250	555570	32.7	0.41967
482603	555692	32.77	0.419543
482694	555652	32.85	0.419479
483168	555758	32.92	0.419284
483230	555865	33	0.4193
483061	555779	33.07	0.419348
483270	555824	33.15	0.419261
483445	555875	33.22	0.419194
483439	555721	33.3	0.419129
483504	555802	33.37	0.419132
483307	555810	33.45	0.419236
483368	555871	33.52	0.419232
483509	555608	33.6	0.419043
483842	555925	33.67	0.419014
484047	555836	33.75	0.41887
484355	556182	33.82	0.418867
484549	556019	33.9	0.418696
484649	555917	33.97	0.4186
484808	555924	34.05	0.418522
484618	555759	34.12	0.418545
484737	556047	34.2	0.418612
484845	555771	34.27	0.418435
484965	556060	34.35	0.418502
484727	555835	34.42	0.418524
484533	555852	34.5	0.41863
484268	555686	34.57	0.418691
484596	555681	34.65	0.418522
484737	555465	34.72	0.418354
485254	555954	34.8	0.418309
485357	555932	34.87	0.418247
485524	556004	34.95	0.418194
485519	555843	35.02	0.418125
485316	555622	35.1	0.41813
485682	555877	35.18	0.418057
485753	555951	35.25	0.418054
485847	556002	35.33	0.418029
486174	556009	35.4	0.417867
486128	555822	35.48	0.417807
485791	555614	35.55	0.417886
486081	555681	35.63	0.417769
486378	555782	35.7	0.417663
486511	555683	35.78	0.417552
486766	555696	35.85	0.417429
486827	555905	35.93	0.417491
486425	555460	36	0.417497
486867	555703	36.08	0.417381
487119	555893	36.15	0.417338
487170	555938	36.23	0.417332
487163	555578	36.3	0.417177
487652	555822	36.38	0.417038
487630	555672	36.45	0.416983
487628	555811	36.53	0.417045
487695	555858	36.6	0.417032
487754	555750	36.68	0.416955
487364	555474	36.75	0.417029
488172	555895	36.83	0.416809
488007	555693	36.9	0.416802
488003	555708	36.98	0.416811
488401	555862	37.05	0.416679
488416	555985	37.13	0.416726
488475	555912	37.2	0.416664
488339	555646	37.28	0.416615
488038	555536	37.35	0.416717
488648	556152	37.43	0.416683
488761	555869	37.5	0.416501
488209	555678	37.58	0.416694
488636	555711	37.65	0.416494
488462	555755	37.73	0.416601
488780	555785	37.8	0.416455
489066	555747	37.88	0.416295
488822	555793	37.95	0.416437
489037	555650	38.03	0.416266
489476	556116	38.1	0.416252
489374	556087	38.18	0.41629
489600	556089	38.25	0.416178
489563	555883	38.33	0.416106
489244	555792	38.4	0.416225
489518	555804	38.48	0.416093
489262	555957	38.55	0.416289
489624	555974	38.63	0.416115
489904	555906	38.7	0.415945
489730	555942	38.78	0.416048
490157	556063	38.85	0.415888
490128	556212	38.93	0.415968
490296	556314	39	0.415929
490168	555954	39.08	0.415834
490191	556031	39.15	0.415857
490162	555790	39.23	0.415765	10	0.556
490621	555765	39.3	0.415525
490533	555787	39.38	0.415579
490162	555706	39.45	0.415728
490097	555465	39.53	0.415655
490164	555659	39.6	0.415707
490467	555743	39.68	0.415592
490555	555871	39.75	0.415605
490384	555691	39.83	0.415611
491070	556171	39.9	0.41548
490882	555851	39.98	0.415433
491151	556265	40.05	0.415481
491200	555767	40.13	0.415238
490972	555750	40.2	0.415344
491181	555994	40.28	0.415347
491202	555963	40.35	0.415323
491231	555975	40.43	0.415314
490905	555612	40.5	0.415316
490820	555753	40.58	0.415421
491472	556138	40.65	0.415265
491353	556108	40.73	0.415311
490975	555909	40.8	0.415412
491570	556073	40.88	0.415188
491790	556228	40.95	0.415147
491407	556068	41.03	0.415267
491701	555810	41.1	0.415007
491331	555719	41.18	0.415151
490883	555662	41.25	0.415349
491661	555945	41.33	0.415087
490798	555828	41.4	0.415465
490958	555776	41.48	0.415362
490851	555651	41.55	0.41536
491327	555894	41.63	0.41523
491463	555842	41.7	0.41514
491263	556207	41.78	0.4154
491250	555886	41.85	0.415265
491174	556007	41.93	0.415356
490909	555752	42	0.415376
491089	555767	42.08	0.415293
491249	555582	42.15	0.415132
490821	555662	42.23	0.41538
491705	556055	42.3	0.415113
491387	556034	42.38	0.415262
490606	555957	42.45	0.415617
490769	555825	42.53	0.415478
491153	555985	42.6	0.415357
491142	556173	42.68	0.415445
490839	555878	42.75	0.415466
490966	556049	42.83	0.415478
491066	555912	42.9	0.415368
491461	555975	42.98	0.415199
491082	555878	43.05	0.415345
491059	555827	43.13	0.415334	11	0.555
490495	555610	43.2	0.41552
490531	555943	43.28	0.415648
490793	555671	43.35	0.415398
490030	555925	43.43	0.415891
490236	555878	43.5	0.415767
490233	555837	43.58	0.41575
489635	555850	43.65	0.416055
489243	555742	43.73	0.416204
489866	555926	43.8	0.415973
489489	555993	43.88	0.416191
489389	555893	43.95	0.416197
489040	555819	44.03	0.416339
488484	555673	44.1	0.416554
488975	555951	44.18	0.41643
488174	556009	44.25	0.416858
487275	555838	44.33	0.417235
487508	555811	44.4	0.417106
487303	555786	44.48	0.417198
486909	555945	44.55	0.417467
485827	555608	44.63	0.417865
485790	555934	44.7	0.418028
485879	556102	44.78	0.418057
485825	555925	44.85	0.418006
485761	556452	44.93	0.418272
485367	556071	45	0.418303
485573	556494	45.08	0.418386
484578	556360	45.15	0.418832
484386	556111	45.23	0.418819
483943	556187	45.3	0.419079
483780	556151	45.38	0.419146
483607	555453	45.45	0.418924
483408	555659	45.53	0.419117
483147	555659	45.6	0.419251
483640	556000	45.68	0.41915
483234	555874	45.75	0.419302
484065	555703	45.83	0.418802
484211	555712	45.9	0.418731
484028	555819	45.98	0.418872
484075	556280	46.05	0.419053
484196	555560	46.13	0.418672
485196	556071	46.2	0.41839
484671	555706	46.28	0.418495
484941	555943	46.35	0.418463
484979	555497	46.43	0.418246
485577	555915	46.5	0.418127
485727	555854	46.58	0.418024
486019	555909	46.65	0.417901
485963	555637	46.73	0.417809
486002	555741	46.8	0.417835
487133	555850	46.88	0.417312
487315	556095	46.95	0.417328
487578	556046	47.03	0.417174
487485	556276	47.1	0.417323	12	0.568
487766	556081	47.18	0.417095
488557	556002	47.25	0.416662
488313	556078	47.33	0.416818
488420	556015	47.4	0.416737
487849	555750	47.48	0.416907
488962	555928	47.56	0.416427
489385	556079	47.63	0.416281
488852	555659	47.71	0.416363
489019	555801	47.78	0.416342
489356	555581	47.86	0.416076
490258	556185	47.93	0.415891
489874	555965	48.01	0.415986
489914	556012	48.08	0.415987
490557	555968	48.16	0.415646
490364	555789	48.23	0.415664
490480	555997	48.31	0.415698
490030	555690	48.38	0.415787
491139	555946	48.46	0.415347
491472	555917	48.53	0.415168
490876	555835	48.61	0.415429
491161	555818	48.68	0.415279
491093	555975	48.76	0.415382
491892	555860	48.83	0.414934
492067	555557	48.91	0.414714
491653	555850	48.98	0.415049
492004	555813	49.06	0.414858
492380	555670	49.13	0.414609
492550	555515	49.21	0.414456
493048	556123	49.28	0.414477
492600	555912	49.36	0.414606
492837	555770	49.43	0.414426
493661	555951	49.51	0.414098
493571	556063	49.58	0.414192
493363	555843	49.66	0.414198
493663	555879	49.73	0.414066
493905	555855	49.81	0.413936
493757	556088	49.88	0.414111
493580	555832	49.96	0.414086
493189	555609	50.03	0.414181
494906	555987	50.11	0.4135
495273	556002	50.18	0.413327
494409	555917	50.26	0.413714
494084	555744	50.33	0.413799
495191	555955	50.41	0.413346
495581	555781	50.48	0.413079
495704	555965	50.56	0.413099
495200	555907	50.63	0.413321
495397	556120	50.71	0.413317
495751	556067	50.78	0.41312
495873	555729	50.86	0.412913
496075	556032	50.93	0.412946
496303	556093	51.01	0.412861	13	0.557
496028	556075	51.08	0.412988
496695	556036	51.16	0.412644
496515	555901	51.23	0.412673
496203	555915	51.31	0.412832
496635	555618	51.38	0.412491
496892	555736	51.46	0.412417
497234	556077	51.53	0.412399
496576	555935	51.6	0.412658
496795	555666	51.68	0.412434
497349	555899	51.75	0.412265
497026	555802	51.83	0.41238
496971	555614	51.9	0.412325
497581	556108	51.98	0.412243
497378	555927	52.05	0.412263
497471	555702	52.13	0.412119
497615	555747	52.2	0.412069
497404	555678	52.28	0.412142
498024	556142	52.35	0.412042
497782	555740	52.43	0.411984
497524	555944	52.5	0.412199
497454	555480	52.58	0.412031
497896	555871	52.65	0.411986
497630	555893	52.73	0.412125
497756	555518	52.8	0.4119
498296	556077	52.88	0.411881
498292	555834	52.95	0.411777
498623	555882	53.03	0.411637
497824	555704	53.1	0.411948
497580	555767	53.18	0.412095
498127	555878	53.25	0.411877
498592	555621	53.33	0.411538
498428	555808	53.4	0.4117
497904	555531	53.48	0.411834
497917	555750	53.55	0.411923
498052	555714	53.63	0.411841
498503	555625	53.7	0.411583
498345	555982	53.78	0.411816
498542	555867	53.85	0.41167
498486	556053	53.93	0.411778
498819	555766	54	0.411491
498932	555902	54.08	0.411496
498249	555844	54.15	0.411802
498947	556144	54.23	0.411594
498717	555986	54.3	0.411637
498665	556276	54.38	0.411788
498360	555947	54.45	0.411793
498207	555922	54.53	0.411857
498455	556200	54.6	0.411857
498050	555795	54.68	0.411878
497754	555799	54.75	0.412024
497371	555924	54.83	0.412265
497150	555644	54.9	0.412251
497995	555776	54.98	0.411896
497809	555493	55.05	0.411863
497389	556068	55.13	0.412319
496720	556006	55.2	0.412619
495597	555800	55.28	0.413079
492232	555881	55.35	0.414775
493404	556082	55.43	0.414283
489344	556058	55.5	0.416292
487642	555727	55.58	0.417001
489838	556111	55.66	0.416069
492359	555657	55.73	0.414613
493934	555616	55.81	0.413817
494839	555854	55.88	0.413475
494676	555894	55.96	0.413573
494639	555916	56.03	0.413601
494548	555891	56.11	0.413635
494439	555590	56.18	0.413556
495003	556394	56.26	0.413631
495040	556201	56.33	0.413528
494557	556004	56.41	0.41368
494271	556270	56.48	0.413937
493911	556219	56.56	0.414092
493261	556159	56.63	0.414387
492864	556283	56.71	0.414638
491755	555712	56.78	0.414937
492139	556189	56.86	0.414956
491554	556074	56.93	0.415196
491817	556314	57.01	0.415171
491379	555539	57.08	0.415048
491605	556092	57.16	0.415179
491666	555906	57.23	0.415067
491797	556091	57.31	0.415083
491536	556067	57.38	0.415202
491459	555966	57.46	0.415196
491228	555982	57.53	0.415318
490863	555859	57.61	0.415446
491376	556092	57.68	0.415293
491352	555919	57.76	0.415229
491740	556298	57.83	0.415202
491542	555986	57.91	0.415164
491576	556239	57.98	0.415258
491639	556144	58.06	0.415185
491492	555918	58.13	0.415159
491223	555730	58.21	0.41521
491779	556364	58.28	0.415212
491175	555789	58.36	0.41526
491310	556032	58.43	0.415299
491330	556214	58.51	0.415369
491492	556416	58.58	0.415378
492053	556276	58.66	0.415037
491736	556090	58.73	0.415113
491362	555983	58.81	0.415252	15	0.556
491122	555934	58.88	0.41535
491030	555962	58.96	0.415408
491715	556169	59.03	0.415158
491453	556318	59.11	0.415354
491243	556180	59.18	0.415398
491053	555918	59.26	0.415377
491507	556252	59.33	0.415298
491331	555956	59.41	0.415256
490859	555972	59.48	0.415498
490642	556071	59.56	0.415649
490721	556005	59.63	0.415581
490705	555968	59.71	0.415573
490450	555852	59.78	0.415649
490407	555893	59.86	0.415688
490301	555882	59.93	0.415736
490560	555964	60.01	0.415643
490696	556047	60.08	0.415612
490416	555938	60.16	0.415704
489795	555720	60.23	0.415918
489908	555717	60.31	0.41586
489721	555691	60.38	0.415942
489557	555905	60.46	0.416118
489393	555850	60.53	0.416176
489373	555756	60.61	0.416145
489564	555934	60.68	0.416128
489547	555740	60.76	0.416051
488716	555837	60.83	0.41651
489289	555989	60.91	0.41629
488673	556015	60.98	0.41661
488672	556154	61.06	0.416672
488586	555886	61.13	0.416597
488288	556153	61.21	0.416864
488420	555936	61.28	0.416702
488072	555977	61.36	0.416895
488125	556375	61.43	0.417044
487721	555937	61.51	0.417054
487279	555543	61.58	0.417103
487544	555701	61.66	0.417039
487292	556119	61.73	0.417351
486833	555953	61.81	0.417509
487321	556018	61.88	0.417291
487272	555958	61.96	0.41729
486918	556042	62.03	0.417505
486375	555910	62.11	0.417721
486253	555679	62.18	0.417681
486077	555776	62.26	0.417813
485819	555916	62.33	0.418005
485116	555924	62.41	0.418365
485094	555960	62.48	0.418392
485070	556132	62.56	0.418481
484606	555773	62.63	0.418558
484090	556065	62.71	0.41895
483925	555795	62.78	0.418914
484303	556164	62.86	0.418885
484611	556217	62.93	0.418752
484445	556390	63.01	0.418913
483261	556337	63.08	0.419493
482219	555519	63.16	0.419663
482425	555888	63.23	0.419722
481789	555795	63.3	0.420006
480821	555763	63.38	0.42049
480345	555965	63.45	0.420825
480762	555924	63.53	0.420592
480837	555531	63.6	0.420378
480080	555852	63.68	0.420912
479254	556042	63.75	0.421423
478640	555951	63.83	0.421701
478091	555717	63.91	0.421881
478707	555915	63.98	0.42165
477221	555669	64.06	0.422312
476456	555725	64.13	0.422737
476190	555860	64.21	0.422936
475773	556077	64.28	0.423252
475123	555986	64.36	0.423552
473961	555672	64.43	0.424022
474001	555510	64.51	0.423928
474849	555871	64.58	0.423644
474202	555907	64.66	0.424
472426	555615	64.73	0.424807
471638	555874	64.81	0.425341
470678	555685	64.88	0.425766
471141	555707	64.96	0.42553
471104	555639	65.03	0.425519
470361	556131	65.11	0.426136
468311	555912	65.18	0.427135
467269	556054	65.26	0.42776
466946	555804	65.33	0.42782
467169	556012	65.41	0.427794
466864	556059	65.48	0.42798
466181	555884	65.56	0.42827
465022	556010	65.63	0.428955
465548	556041	65.71	0.428684
464507	555729	65.78	0.429107
464214	555921	65.86	0.429354
463461	556124	65.93	0.429857
462574	555863	66.01	0.430223
462300	555856	66.08	0.43037
461662	555884	66.16	0.430733
460947	555826	66.23	0.4311
460875	555765	66.38	0.431112
460727	555922	66.46	0.431265
459884	555994	66.53	0.431763
459286	555852	66.61	0.432029
458754	555884	66.68	0.432339
457976	556037	66.76	0.432841
457991	555913	66.83	0.432776
457469	555787	66.91	0.433009
456985	555854	66.98	0.433309
456663	555874	67.06	0.433498
455946	555978	67.13	0.433947
455497	555922	67.21	0.434173
455519	555951	67.28	0.434174
456039	556006	67.36	0.433908
456284	555994	67.43	0.433765
455801	555918	67.51	0.434001
455239	556118	67.58	0.434408
454593	555959	67.66	0.434699
454070	555865	67.73	0.43495
453826	555985	67.81	0.435143
454051	556295	67.88	0.435159
453298	556006	67.96	0.435451
452786	555725	68.04	0.435611
452257	555964	68.11	0.436021
451778	555689	68.19	0.436167
451985	555804	68.26	0.436102
452160	556157	68.34	0.436166
452488	556119	68.41	0.435962
452416	556044	68.79	0.435968
450633	555570	68.86	0.436764
450954	555836	68.94	0.436704
451319	555951	69.01	0.436549
451224	555826	69.09	0.436545
451675	555972	69.16	0.436356
451778	555771	69.24	0.436204
452375	555786	69.31	0.435872
452615	555628	69.39	0.435663
452829	556246	69.46	0.435827
452671	555751	69.54	0.435688
453431	556174	69.61	0.435453
453473	555834	69.69	0.435273
454048	555869	69.76	0.434964
454303	556000	69.84	0.434881
454054	555905	69.91	0.434977
454853	555891	69.99	0.434521
455291	556024	70.06	0.434336
455662	556038	70.14	0.434134
456162	555605	70.21	0.433655
456489	555364	70.29	0.433361
457192	555833	70.36	0.433184
457173	555739	70.44	0.433152
457253	555694	70.51	0.433086
458049	556051	70.59	0.432807	18	0.555
458196	555680	70.66	0.432555
459101	556209	70.73	0.432295
459682	556114	70.81	0.43193
459973	556250	70.88	0.431831
460341	556310	70.96	0.431655
460655	556161	71.03	0.431414
460950	556095	71.11	0.431221
461367	555936	71.18	0.430919
462166	555817	71.26	0.430426
462373	556011	71.33	0.430401
462586	555793	71.41	0.430185
463615	556297	71.48	0.429852
463579	555943	71.56	0.42971
464383	556447	71.63	0.429501
464460	556135	71.71	0.429318
464902	556559	71.78	0.42927
464919	556136	71.86	0.429068
465456	556211	71.93	0.428811
466023	556244	72.01	0.428519
466100	555726	72.08	0.428242
466744	555959	72.16	0.428
467358	556275	72.23	0.427812
467529	556606	72.31	0.427869
467087	555937	72.38	0.427805
467413	555944	72.46	0.427632
467013	555472	72.53	0.427634
467941	556302	72.61	0.42751
467679	555783	72.68	0.427416
467919	555911	72.76	0.427345
468240	555931	72.83	0.427181
468465	555853	72.91	0.427025
468529	555592	72.98	0.426873
469245	556084	73.06	0.426712
469083	555602	73.13	0.426581
469518	555857	73.21	0.426463
469493	555633	73.28	0.426375
469857	555894	73.36	0.426299
469895	555760	73.43	0.426218
469963	555619	73.51	0.426118
470339	555884	73.58	0.426037
470390	556156	73.66	0.426132
470890	555938	73.73	0.425767
471224	556196	73.81	0.425706
471234	556036	73.88	0.425629
471393	555883	73.96	0.425475
471711	556033	74.03	0.425374
472104	556295	74.11	0.425283
472077	556104	74.18	0.425212
472561	556562	74.26	0.425161
472200	555994	74.33	0.425097
472639	556437	74.41	0.425064
472614	556309	74.48	0.425019
472706	556391	74.56	0.425007
472754	556440	74.63	0.425004
472376	556005	74.71	0.425009
472094	555591	74.78	0.424972
472732	556199	74.86	0.424907
472577	555944	74.93	0.424875
472638	555932	75.01	0.424837
472756	555966	75.08	0.42479
472694	555902	75.16	0.424794
472805	556025	75.23	0.42479
472847	556086	75.31	0.424796
472831	556044	75.38	0.424785
472855	556063	75.46	0.424781
472707	555879	75.53	0.424777
472836	555997	75.61	0.424761
472529	555678	75.68	0.42478
472777	555868	75.76	0.424735
472934	556035	75.83	0.424727
472797	555797	75.91	0.424692
473178	556113	75.98	0.424633
472995	555849	76.06	0.424611
473240	556137	76.13	0.424611
473276	556131	76.21	0.424589
473138	555927	76.29	0.42457
473306	556055	76.36	0.424539
473320	556044	76.44	0.424527
473321	556033	76.51	0.424521
473410	556102	76.59	0.424505
473215	555875	76.66	0.424506
473170	555862	76.74	0.424524
473177	555928	76.81	0.42455
473638	556507	76.89	0.424567
473560	556375	76.96	0.424549
473456	556264	77.04	0.424554
473138	555882	77.11	0.42455
473298	556078	77.19	0.424554
473146	555900	77.26	0.424554
473047	555683	77.34	0.424509
473675	556086	77.41	0.424358
472428	555992	77.49	0.424975
470692	555882	77.56	0.425848
470394	555992	77.64	0.426056
470616	556403	77.71	0.426123
470605	556150	77.79	0.426015
470526	555937	77.8	0.425961
470768	555923	77.82	0.425826
470702	555776	77.84	0.425795
470926	556020	77.86	0.425785
471011	556054	77.87	0.425755
471025	556031	77.89	0.425738
470984	555976	77.91	0.425735
470941	555907	77.93	0.425726
470929	555932	77.94	0.425744
470827	555841	77.96	0.425757
471140	556261	77.98	0.42578
470956	556097	78	0.425804
470999	556102	78.02	0.425783
470821	555927	78.04	0.425799
470896	555968	78.06	0.425778
471014	556071	78.07	0.425761
470756	555726	78.09	0.425743
470664	555743	78.11	0.4258
470603	556024	78.13	0.425959
470756	555726	80.21	0.425743	A	0.299

## Sheet: data for supp fig 1c
	The following tab is the source file for polysome profile related to supplementary figure 1c. The file was generated using the TRIAX software associated with BioComp polysome profiler

## Sheet: 21.10.2021 RDG UT
FlowCell Text Data File: 21.10.2021 RDG UT.csv
Software Version: 1.13A
Date: 2021-10-21
Time: 16:47:54
User: Preeti2
Experiment name:
Rotor Manufacturer: Beckman
Rotor Model: SW41Ti
Speed: 40 rpm
Gradient: Sucrose 10.0% to 50.0% v/v
Time: 2h
w2t: x 10^0
Sample Volume: 0.5 ml
Number of Tubes: 2
Volume displaced/mm: 0.143 ml/mm
Temperature: 25.0 deg C
Sensitivity: 5
Sample Interval: 60 ms
LED1 On Time: 7 ms
Samples/mm: 55.56
Scan Speed: 0.30 mm/sec
Scan Distance: 78.3 mm
Upper Limit to Zero Distance: 43.90 mm
Channel A Wavelength: 260.0 nm
Calibration: test 0.0 mM; OD_chanA = 2.200; OD_chanB = 3.070
Samples / sec: 17 Hz
Distance: 3.92 mm
Number: 20
Dead Volume: 0.21 ml
Total Distance: 78.30 mm
Sample A Zero: 0.0
Source A Zero: 0.0
Data Columns:
Sample	Source	Position(mm)	Absorbance	Fraction Number	Fraction Volume(ml)
692860	847398	0	2.72049
725042	847882	0.04	2.64962
727611	847669	0.05	2.64372
729403	847887	0.06	2.64029
730307	848015	0.09	2.6386
730360	847516	0.11	2.63757
730638	847942	0.13	2.63776
730370	847661	0.14	2.63782
730819	847922	0.15	2.63734
730328	847478	0.17	2.63757
730386	847609	0.2	2.63769
729620	847472	0.22	2.63907
729439	847736	0.23	2.63994
729464	847661	0.25	2.63975
729677	847694	0.26	2.63935
729451	847571	0.29	2.63961
729254	847567	0.31	2.64002
728920	847432	0.32	2.64048
728976	847793	0.34	2.64103
728761	847558	0.35	2.64106
728929	847657	0.37	2.64088
729206	847813	0.4	2.64057
729147	847690	0.42	2.64047
729099	847699	0.43	2.64059
728932	847553	0.45	2.64068
729190	847724	0.46	2.64044
728872	847305	0.48	2.64035
729279	847750	0.51	2.6403
729621	847970	0.52	2.63998
729480	847654	0.54	2.6397
729641	847785	0.56	2.63959
729413	847445	0.57	2.63946
729468	847469	0.6	2.63938
729851	847917	0.61	2.63939
729540	847490	0.63	2.63927
729584	847424	0.65	2.63905
729933	847825	0.67	2.63905
729531	847402	0.68	2.63913
730065	848031	0.7	2.63914
730090	848053	0.72	2.63913
729869	847664	0.74	2.63889
729950	847800	0.76	2.63896
730109	847897	0.77	2.6388
730147	847796	0.78	2.63854
730362	848041	0.81	2.63853
729909	847374	0.83	2.63827
730441	847923	0.85	2.63815
730761	848188	0.86	2.63795
730860	848228	0.87	2.63781
730757	848025	0.89	2.63766
731181	848429	0.92	2.6375
731055	848214	0.94	2.63737
730658	847751	0.95	2.63737
730924	848080	0.97	2.63741
730917	848048	0.98	2.63736
731139	848275	1.01	2.63731
730893	848013	1.03	2.63735
731083	848224	1.05	2.63733
730895	848042	1.06	2.6374
730870	847935	1.08	2.63726
730884	847975	1.09	2.6373
730992	848069	1.12	2.63724
731020	848101	1.14	2.63724
730910	847919	1.15	2.63714
730868	847886	1.17	2.63717
730672	847618	1.19	2.6371
730780	847709	1.2	2.63703
730746	847700	1.23	2.63709
730928	847863	1.24	2.637
730715	847648	1.26	2.63706
730862	847749	1.28	2.63693
730512	847358	1.29	2.63696
730559	847354	1.32	2.63685
730888	847755	1.33	2.63689
730592	847382	1.35	2.63683
730748	847477	1.37	2.63668
730951	847726	1.39	2.6367
730885	847650	1.4	2.6367
730729	847459	1.43	2.63668
730953	847677	1.44	2.63661
730915	847609	1.46	2.63656
731163	847922	1.48	2.63661
731127	847905	1.49	2.63666
730955	847718	1.52	2.63668
730896	847623	1.53	2.63663
731139	847894	1.55	2.63661
731331	848105	1.57	2.63659
730866	847591	1.58	2.63663
730843	847453	1.6	2.63643
731123	847712	1.62	2.63631
730862	847390	1.64	2.63627
730882	847409	1.66	2.63627
730809	847304	1.67	2.63623
731250	847807	1.69	2.63621
730911	847391	1.71	2.63617
731011	847466	1.73	2.6361
731224	847613	1.75	2.63591
731268	847641	1.77	2.63587
731359	847732	1.78	2.63585
731613	848000	1.8	2.6358
731207	847532	1.82	2.6358
731229	847537	1.84	2.63577
731159	847440	1.86	2.63574
731377	847598	1.87	2.63556
731312	847522	1.89	2.63556
731320	847540	1.92	2.63558
731175	847340	1.93	2.63552
731492	847664	1.95	2.63544
731290	847545	1.97	2.63565
731288	847502	1.98	2.63557
731337	847531	2	2.63552
731398	847592	2.02	2.63551
731733	847995	2.04	2.63553
731674	847888	2.06	2.63546
731090	847221	2.07	2.63548
731144	847395	2.09	2.63569
731163	847465	2.11	2.63577
731456	847886	2.12	2.63592
731379	847823	2.15	2.63597
731351	847810	2.16	2.63601
731570	848182	2.18	2.63622
730981	847489	2.2	2.6362
730913	847497	2.21	2.63636
731092	847773	2.23	2.63649
731340	847991	2.25	2.63636
730939	847641	2.27	2.63657
731169	847810	2.29	2.63639
730884	847528	2.3	2.63648
731128	847825	2.32	2.63651
731426	848155	2.34	2.63648
731177	847874	2.36	2.63649
730883	847548	2.38	2.63652
731110	847780	2.4	2.63646
730864	847463	2.41	2.6364
731218	847924	2.43	2.6365
731029	847630	2.45	2.63636
731305	847938	2.47	2.63634
731172	847825	2.49	2.63641
731048	847609	2.5	2.63628
730811	847419	2.53	2.63644
730954	847558	2.54	2.63639
731040	847626	2.56	2.63633
731097	847699	2.58	2.63634
730918	847495	2.6	2.63635
731258	847857	2.61	2.63629
731165	847750	2.64	2.63629
730883	847438	2.65	2.63632
730728	847177	2.67	2.63617
731169	847726	2.69	2.63624
731009	847493	2.7	2.63615
730935	847506	2.72	2.63633
731325	847964	2.74	2.63634
730574	847063	2.76	2.63629
730973	847490	2.78	2.63622
731058	847544	2.79	2.63614
731309	847847	2.81	2.63616
731213	847684	2.83	2.63607
731250	847764	2.84	2.63614
730999	847447	2.87	2.63609
731205	847667	2.88	2.63605
731155	847547	2.9	2.63594
731059	847421	2.92	2.63591
730823	847155	2.93	2.63593
730954	847256	2.95	2.63583
731005	847323	2.97	2.63585
731052	847381	2.99	2.63585
731455	847793	3.01	2.63575
731400	847761	3.03	2.63581
731245	847554	3.04	2.63576
731414	847675	3.06	2.63563
731607	847943	3.08	2.63571
731503	847850	3.1	2.63576
731655	848001	3.12	2.63571
731479	847756	3.13	2.63564
731646	847928	3.15	2.6356
731386	847608	3.17	2.63556
731270	847443	3.19	2.63551
731135	847278	3.21	2.63549
730978	847072	3.22	2.63545
731222	847391	3.25	2.63551
731422	847634	3.26	2.63553
731290	847395	3.28	2.63537
731154	847240	3.3	2.63538
731460	847704	3.32	2.63558
731267	847459	3.33	2.63554
731203	847454	3.36	2.63567
731519	847828	3.37	2.63568
731373	847691	3.39	2.63574
731276	847509	3.41	2.63561
731215	847511	3.42	2.63575
731533	847857	3.44	2.63571
731387	847658	3.46	2.63565
731364	847678	3.47	2.63574
731196	847499	3.5	2.63577
731379	847731	3.51	2.6358
731064	847437	3.53	2.63593
730935	847269	3.55	2.6359
731198	847587	3.56	2.63592
730842	847181	3.58	2.63593
730997	847390	3.6	2.63599
731178	847609	3.62	2.636
730731	847210	3.64	2.63622
731022	847516	3.66	2.63617
730768	847275	3.67	2.63626
730950	847465	3.69	2.63623
731049	847587	3.71	2.63624
730918	847505	3.73	2.63637
731007	847564	3.75	2.63628
731233	847822	3.76	2.63628
731437	848052	3.78	2.63627
730975	847569	3.8	2.63636
731165	847847	3.82	2.63647
730965	847637	3.84	2.63651
731177	847865	3.85	2.63648
730989	847603	3.87	2.63639
730988	847637	3.89	2.63646
730906	847617	3.91	2.6366
731047	847684	3.93	2.63642	1	0.559
730616	847210	3.94	2.63647
730911	847535	3.97	2.63644
730914	847542	3.98	2.63644
730754	847307	4	2.63635
730745	847341	4.02	2.63643
730946	847478	4.04	2.63626
730930	847509	4.05	2.63635
730781	847311	4.08	2.6363
730815	847453	4.09	2.63649
730901	847459	4.1	2.63632
730770	847331	4.13	2.63636
730884	847513	4.14	2.63645
730622	847193	4.16	2.63642
730793	847315	4.18	2.63628
731272	847848	4.19	2.63624
731170	847711	4.21	2.63621
731190	847767	4.23	2.63627
730827	847319	4.25	2.63622
731208	847782	4.27	2.63626
731208	847754	4.29	2.63621
730960	847453	4.3	2.63618
731036	847553	4.33	2.6362
731008	847497	4.34	2.63616
731004	847549	4.36	2.63626
731039	847510	4.38	2.63612
730877	847369	4.39	2.6362
730870	847309	4.41	2.63611
730808	847256	4.43	2.63614
731325	847823	4.45	2.63609
731301	847813	4.47	2.63612
731585	848111	4.48	2.63606
731274	847721	4.5	2.63601
731141	847540	4.52	2.63596
731564	848082	4.54	2.63605
731234	847640	4.56	2.63594
731710	848190	4.57	2.63594
731335	847777	4.59	2.63598
731224	847620	4.61	2.63593
731181	847589	4.63	2.63596
731493	847955	4.65	2.63597
731222	847661	4.67	2.63601
731602	848034	4.69	2.63588
731470	847872	4.7	2.63587
731220	847627	4.72	2.63595
731180	847526	4.73	2.63585
731422	847833	4.76	2.6359
731312	847727	4.77	2.63594
731271	847640	4.79	2.63586
731164	847489	4.81	2.63582
731231	847538	4.82	2.63576
730956	847265	4.85	2.63585
730964	847226	4.86	2.63576
730970	847233	4.88	2.63576
731100	847428	4.9	2.63584
730963	847243	4.92	2.63579
731284	847650	4.93	2.63585
730981	847217	4.96	2.63571
731252	847563	4.97	2.63576
731370	847686	4.99	2.63574
731101	847409	5.01	2.6358
730954	847161	5.02	2.63566
731073	847329	5.04	2.63571
727469	847496	5.06	2.6437
715890	847197	5.08	2.66824
713534	846931	5.1	2.67293
713097	846793	5.11	2.67364
713045	846887	5.13	2.67393
713448	847204	5.15	2.67363
710830	847480	5.17	2.67993
707363	847394	5.19	2.6875
706582	847553	5.2	2.68954
701540	847433	5.22	2.70068
614446	846960	5.24	2.91894
169807	846975	5.26	6.73367
66107	847050	5.28	38.6899
68975	847516	5.3	35.798
67551	846860	5.31	37.1557
68253	847382	5.33	36.4923
68866	847530	5.35	35.9042
67765	846701	5.37	36.9257
67709	847038	5.39	37.0096
68430	847740	5.41	36.346
67222	847029	5.42	37.5073
66981	847534	5.44	37.7995
68228	847870	5.47	36.556
67769	848018	5.48	37.0282
66304	847569	5.49	38.5208
67072	847804	5.51	37.7268
67128	847843	5.53	37.6717
66599	847572	5.55	38.2054
66061	847488	5.56	38.7769
66384	847682	5.59	38.4443
65681	847432	5.6	39.1889
65743	847189	5.62	39.0997
65702	846833	5.64	39.1144
65703	846924	5.65	39.1211
65573	847287	5.67	39.2962
65744	847279	5.69	39.1063
65583	847402	5.72	39.2949
65532	847441	5.73	39.355
65479	847464	5.74	39.416
65381	847651	5.76	39.5418
65155	847562	5.78	39.7886
64981	847443	5.8	39.9758
64950	847079	5.82	39.9794
64807	847063	5.83	40.1416
64723	847420	5.85	40.2696
64515	847457	5.87	40.5138
64419	847263	5.89	40.6086
64173	847388	5.91	40.9087
63992	847428	5.93	41.127
63941	847935	5.94	41.2335
63876	847416	5.96	41.2644
63870	847475	5.98	41.2769
63822	847666	6	41.3518
63706	847343	6.02	41.4621
63696	847353	6.03	41.4751
63724	847469	6.05	41.4518
63664	847081	6.07	41.489
63746	847538	6.09	41.4316
63245	846958	6.11	41.9885
63385	847227	6.13	41.8415
63632	847631	6.14	41.5777
63639	847275	6.16	41.5369
63819	847506	6.18	41.3409
63840	847342	6.19	41.3009
63863	848083	6.22	41.3402
63541	847446	6.24	41.6712
63597	847164	6.25	41.5776
63840	847516	6.27	41.3166
63617	847879	6.28	41.6184
63595	847426	6.31	41.6039
63537	847372	6.32	41.6694
63472	847475	6.35	41.7579
63545	847446	6.36	41.6664
63478	847461	6.37	41.7493
63576	847700	6.39	41.6519
63587	847609	6.41	41.6302
63527	847725	6.44	41.7137
63517	847887	6.45	41.7406
63534	847730	6.46	41.7056
63543	847675	6.48	41.6897
63609	847745	6.5	41.6159
63611	847480	6.52	41.5894
63553	847061	6.54	41.6216
63536	847768	6.56	41.7067
63527	847549	6.57	41.6976
63639	847940	6.59	41.5973
63580	847394	6.61	41.6191
63568	847975	6.63	41.6866
63501	847516	6.65	41.7263
63514	847771	6.66	41.7337
63538	847596	6.68	41.6886
63483	847552	6.7	41.7515
63486	847318	6.71	41.7265
63412	847677	6.75	41.8496
63557	847970	6.76	41.6995
63507	847554	6.77	41.7224
63449	847400	6.79	41.7791
63442	847806	6.81	41.8247
63446	847501	6.83	41.792
63462	847231	6.85	41.7478
63376	847482	6.87	41.8758
63342	847788	6.88	41.9455
63321	847622	6.9	41.9561
63342	847450	6.91	41.9145
63305	847786	6.94	41.9908
63275	847794	6.96	42.0284
63223	847372	6.98	42.0537
63273	847567	6.99	42.01
63222	847212	7	42.0402
63187	847341	7.02	42.0953
63138	847715	7.05	42.1903
62988	847269	7.07	42.3354
62890	847267	7.08	42.4575
62855	847292	7.09	42.5037
62817	847391	7.11	42.5606
62801	847283	7.13	42.5706
62722	847143	7.16	42.657
62611	846847	7.17	42.7695
62561	847611	7.19	42.9045
62402	847135	7.2	43.0625
62346	847424	7.22	43.1615
62053	847427	7.24	43.5402
62074	847321	7.26	43.5028
61895	847519	7.28	43.7552
61766	847537	7.29	43.9264
61680	848134	7.31	44.0975
61546	847850	7.33	44.2481
61464	847700	7.35	44.343
61328	847808	7.37	44.536
61148	847719	7.39	44.7705
61031	847686	7.4	44.9264
60857	847804	7.42	45.1764
60662	847514	7.44	45.4171
60507	847624	7.46	45.6439
60289	847467	7.48	45.9345
60121	847415	7.5	46.1674
59998	847249	7.51	46.3261
59814	847424	7.53	46.6084
59700	847405	7.54	46.7716
59513	847668	7.57	47.0713
59293	847425	7.59	47.3703
59101	847624	7.6	47.6767
58851	847297	7.62	48.0183
58601	847452	7.63	48.4151
58397	847691	7.66	48.7544
58166	847532	7.68	49.0968
57969	847471	7.7	49.3999
57795	847245	7.71	49.6513
57676	847345	7.72	49.8522
57517	847477	7.74	50.1224
57276	847216	7.77	50.4851
57181	847418	7.79	50.663
56927	847120	7.8	51.0494
56750	847250	7.82	51.3595
56514	846988	7.83	51.728
56382	847486	7.85	52.0093	2	0.558
56240	847256	7.88	52.2266
55983	846964	7.89	52.6382
55897	847237	7.91	52.8199
55835	847387	7.92	52.946
55722	847315	7.94	53.1368
55646	847458	7.97	53.2881
55515	847266	7.99	53.4988
55235	847555	8	54.0367
55262	847293	8.02	53.9568
55120	847288	8.03	54.2141
55019	847774	8.05	54.4565
54856	847634	8.08	54.74
54766	847471	8.09	54.8873
54721	848422	8.11	55.0853
54578	847859	8.13	55.2851
54358	847563	8.14	55.6644
54319	847600	8.16	55.743
54402	847774	8.18	55.6066
54245	848010	8.2	55.9341
54199	847663	8.22	55.9796
54316	847959	8.24	55.7925
54315	847938	8.25	55.7918
54301	847621	8.26	55.7798
54341	847729	8.29	55.7169
54435	847766	8.31	55.5432
54475	847518	8.33	55.4376
54517	847826	8.34	55.3958
54461	847766	8.35	55.4941
54466	847615	8.37	55.4663
54468	847858	8.4	55.492
54557	847966	8.42	55.3374
54664	847838	8.43	55.1215
54650	848077	8.45	55.1764
54696	848040	8.46	55.086
54794	847780	8.48	54.8724
54877	847201	8.51	54.6494
54943	847293	8.53	54.5388
54985	847144	8.54	54.4439
55152	847497	8.56	54.1806
55336	847153	8.57	53.8067
55588	847459	8.59	53.3913
55927	847184	8.62	52.7613
56074	847103	8.63	52.496
56221	847504	8.65	52.2877
56258	847296	8.66	52.2003
56452	847209	8.68	51.8584
56721	847501	8.7	51.4364
56820	847521	8.72	51.2727
57117	847354	8.74	50.7612
57257	847788	8.76	50.5794
57505	847670	8.77	50.1629
57878	847611	8.8	49.5591
58465	847209	8.83	48.5982
58637	847336	8.85	48.3477
58825	847248	8.87	48.0525
59146	847727	8.88	47.6202
59380	847382	8.9	47.2374
59767	847770	8.91	46.7117
60342	847506	8.94	45.8637
60514	847560	8.96	45.6278
60887	847613	8.97	45.1164
61386	847610	8.99	44.4388
61822	847742	9	43.8724
62015	847587	9.03	43.6049
62280	847571	9.05	43.2602
62609	847372	9.07	42.8212
63007	847273	9.08	42.3121
63323	847860	9.09	41.9755
63846	847295	9.11	41.2894
64459	847577	9.14	40.5897
64670	847586	9.16	40.3454
65249	847442	9.17	39.672
66013	847559	9.19	38.8352
66393	847725	9.2	38.4383
66704	848057	9.22	38.1345
67295	847767	9.25	37.4924
67996	847495	9.27	36.7574
68548	847226	9.28	36.1894
69203	847624	9.3	35.5881
70031	847569	9.31	34.8081
70679	847437	9.33	34.2091
71037	847386	9.36	33.8866
72103	847410	9.37	32.9657
73152	847387	9.39	32.0934
73531	847834	9.41	31.8186
74100	847687	9.42	31.3572
75154	847331	9.43	30.5233
75880	847789	9.46	30.0144
76669	847994	9.48	29.4577
77719	847653	9.5	28.703
78741	847670	9.51	28.0174
79556	847912	9.53	27.5024
80260	847663	9.54	27.0423
81703	847692	9.57	26.1655
82958	847531	9.59	25.4277
83651	847844	9.61	25.0559
84733	847617	9.62	24.454
85843	847679	9.63	23.8745
86656	847788	9.66	23.4667
88081	847408	9.68	22.749
89845	847376	9.7	21.9267
90435	847275	9.71	21.6576
91372	847385	9.73	21.2529
93505	847190	9.74	20.3545
95203	847460	9.77	19.6985
96178	847570	9.79	19.3347
97681	847537	9.8	18.7856
99665	847908	9.82	18.1131
100628	847243	9.84	17.7674
101463	847608	9.85	17.5113
103518	847624	9.88	16.8731
105403	847782	9.9	16.3238
106402	847258	9.91	16.0226
108029	847176	9.93	15.5755
110554	847912	9.95	14.9467
111829	847547	9.96	14.6207
113430	847346	9.99	14.2343
115878	847664	10	13.6916
116734	847195	10.02	13.4923
117448	847414	10.04	13.3471
120250	847446	10.06	12.7773
122413	847568	10.07	12.3654
121842	847518	10.09	12.4716
123883	847295	10.11	12.0876
127863	847725	10.13	11.4103
129249	847257	10.15	11.1732
131419	847415	10.16	10.8374
135521	848025	10.17	10.2511
137897	847005	10.2	9.90402
137187	847072	10.22	10.0007
139903	847560	10.24	9.65417
142898	847238	10.25	9.27601
144638	847348	10.27	9.07245
146576	847511	10.28	8.85456
151042	847815	10.31	8.38107
153936	847495	10.33	8.08576
154954	847108	10.34	7.98083
158239	847481	10.36	7.68278
160806	847181	10.38	7.45215
161322	847143	10.4	7.40742
163176	847222	10.42	7.25346
166341	847382	10.44	7.00222
168831	847436	10.45	6.81285
170370	847827	10.47	6.70497
172199	847436	10.49	6.56797
175661	847622	10.51	6.33268
179081	847380	10.53	6.10715
182241	847032	10.54	5.97057
185062	847251	10.56	5.91772
185933	847263	10.58	5.90143
187507	847206	10.6	5.87198
191975	847451	10.62	5.79211
196667	847264	10.63	5.70961
196549	847319	10.65	5.71185
197360	847605	10.67	5.69915
201657	847413	10.69	5.62658
207051	847172	10.7	5.53889
209040	847201	10.72	5.50791
209942	847555	10.74	5.49531
214775	847374	10.76	5.42149
217784	847242	10.78	5.37677
217241	847049	10.79	5.38395
221087	847473	10.81	5.33018
227568	847079	10.83	5.23884
227575	847252	10.85	5.23938
228445	847383	10.87	5.2281
232618	847441	10.88	5.17288
237312	847605	10.9	5.11297
239938	846946	10.92	5.07763
244243	847134	10.94	5.0254
248365	847443	10.96	4.97719
244307	847254	10.98	5.02504
247808	847454	10.99	4.98382
256194	847461	11.01	4.88713
257762	847607	11.03	4.8701
255829	847528	11.05	4.89147
261555	847372	11.07	4.82761
264806	847399	11.08	4.79272
266422	847635	11.1	4.77636
270789	847236	11.12	4.72955
276944	847800	11.13	4.66921
276932	847927	11.16	4.66974
277014	847468	11.17	4.66744
283398	847291	11.19	4.60468
286820	847198	11.21	4.57195
285675	847170	11.23	4.58265
292342	847032	11.24	4.52039
298626	847347	11.27	4.46512
297477	847401	11.28	4.47543
297814	847344	11.3	4.47227
303171	847566	11.32	4.42626
306437	847466	11.33	4.39812
306309	847305	11.35	4.39871
311630	847296	11.37	4.3543
317453	847618	11.39	4.30806
316199	847522	11.41	4.31783
318267	847409	11.42	4.30095
325031	847595	11.45	4.24857
328725	847756	11.46	4.22087
326872	847245	11.48	4.23344
329877	847433	11.5	4.21124
335513	847567	11.52	4.16983
336519	847698	11.53	4.16287
338791	847259	11.55	4.14515
347571	847738	11.57	4.08453
350613	847767	11.59	4.06371
347063	847482	11.61	4.08732
350638	847875	11.62	4.06385
356737	848019	11.64	4.0232
357421	847898	11.66	4.01832
357479	847663	11.67	4.01729
362463	847318	11.7	3.98372
364604	847697	11.71	3.97097
367166	847599	11.73	3.95437
372000	848120	11.75	3.92545
376630	847978	11.77	3.89658
376093	847815	11.78	3.89942	3	0.56
377948	847625	11.81	3.88762
385160	847726	11.82	3.84487
386871	847915	11.84	3.83535
385947	847635	11.86	3.84001
388852	847640	11.87	3.8231
392318	848073	11.89	3.80433
393541	847858	11.91	3.79679
398384	847607	11.93	3.76889
402275	847879	11.95	3.7481
403270	847710	11.97	3.74221
403660	847495	11.98	3.73952
405789	847339	12	3.72755
409942	847705	12.02	3.70622
411264	847660	12.04	3.69908
414455	847428	12.06	3.68169
419580	847884	12.07	3.65631
421094	847690	12.09	3.64807
420033	847324	12.11	3.65257
426323	847465	12.13	3.62109
429087	847317	12.15	3.60697
428764	847263	12.16	3.60844
427303	847244	12.18	3.61565
434321	847548	12.2	3.58189
439973	847539	12.21	3.55471
439637	847742	12.24	3.55681
438977	847406	12.25	3.55912
443158	847451	12.27	3.53943
448313	846990	12.3	3.51428
447780	847002	12.31	3.51677
449852	847295	12.32	3.50794
453966	847507	12.35	3.4897
453824	847155	12.36	3.48949
455521	847123	12.38	3.48176
460117	847921	12.41	3.46316
463020	847358	12.43	3.44901
467846	847201	12.45	3.42764
467708	847305	12.47	3.42848
466745	847155	12.49	3.43229
472004	846684	12.5	3.40861
478289	847035	12.52	3.38299
477865	847324	12.54	3.38544
475151	847357	12.56	3.39689
479028	847111	12.58	3.38009
485157	847334	12.6	3.35541
484248	847342	12.61	3.35913
484514	847360	12.63	3.35809
488236	847454	12.65	3.34321
490040	847644	12.67	3.3364
492289	847660	12.69	3.32746
495770	847227	12.7	3.31268
498517	847431	12.72	3.30239
498019	847190	12.74	3.30378
498128	847346	12.76	3.30371
501063	847465	12.78	3.29258
504003	847567	12.79	3.28149
505910	847558	12.81	3.27418
508173	847558	12.83	3.26559
508714	847575	12.85	3.26358
505780	847438	12.86	3.2744
510804	847240	12.89	3.25496
517694	847192	12.9	3.22927
518259	847568	12.92	3.22804
516060	847440	12.94	3.23585
519884	847448	12.95	3.22183
523204	847466	12.97	3.20982
524060	847463	12.99	3.20672
526021	847541	13.01	3.19985
528757	847072	13.03	3.18906
527633	847326	13.05	3.19362
527039	847543	13.06	3.19622
530968	847382	13.08	3.18192
534146	847781	13.1	3.17163
534890	847804	13.12	3.16909
534951	847567	13.14	3.16835
537138	846764	13.15	3.15899
540482	847230	13.17	3.14849
540981	846997	13.19	3.14627
541538	847390	13.21	3.14522
543032	847091	13.23	3.13947
542578	847301	13.24	3.14147
542896	847391	13.26	3.14059
548314	846696	13.28	3.12077
551060	847380	13.29	3.11308
551107	847280	13.32	3.11271
553148	847457	13.33	3.10633
554692	847011	13.35	3.10027
553753	847859	13.37	3.1052
554386	847208	13.39	3.1017
558642	847445	13.4	3.08828
560863	847244	13.43	3.08064
561121	847707	13.44	3.0808
562587	847500	13.46	3.07563
564696	847316	13.48	3.06847
562812	847513	13.49	3.07493
563357	847368	13.51	3.07287
568584	847164	13.53	3.05577
571393	847404	13.55	3.04743
570920	847750	13.57	3.04965
571561	847639	13.58	3.0474
573542	847330	13.6	3.04054
574269	847594	13.62	3.03884
574711	847432	13.64	3.03712
575991	847227	13.66	3.03271
578193	847759	13.68	3.02702
579116	847391	13.69	3.02341
581974	847666	13.71	3.01523
584715	847778	13.73	3.00714
584021	847385	13.75	3.00842
583137	847691	13.77	3.01174
583170	847175	13.78	3.01056
585774	847257	13.8	3.00285
588862	848081	13.82	2.99528
590281	847450	13.84	2.98973
591546	847377	13.86	2.98581
591832	847408	13.87	2.98503
591121	847250	13.89	2.98681
592780	847221	13.91	2.98183
596683	847379	13.93	2.97065
597688	847577	13.94	2.96812
597868	847411	13.97	2.96725
599326	847100	13.98	2.96236
601054	847821	14	2.95883
601930	847624	14.02	2.95588
603177	847672	14.03	2.95238
603051	847611	14.05	2.95262
602665	847754	14.07	2.95403
604486	847625	14.1	2.94852
608086	847846	14.11	2.93868
609735	847551	14.12	2.9334
608129	847640	14.14	2.93814
608921	847128	14.16	2.93485
611808	846971	14.18	2.92636
610132	847298	14.2	2.93176
611319	847083	14.22	2.92797
617154	847360	14.23	2.9122
617287	847559	14.25	2.91223
615006	847310	14.27	2.91808
616410	847238	14.29	2.91402
618846	847303	14.31	2.90739
618837	847091	14.32	2.90699
617905	847279	14.34	2.90995
619615	847412	14.36	2.90549
621328	847404	14.37	2.90075
622747	847465	14.4	2.89698
625297	846878	14.41	2.88884
626256	847163	14.43	2.88681
624273	847622	14.45	2.89313
624824	847489	14.47	2.89136
628809	847252	14.48	2.88008
629397	847174	14.51	2.87834
628078	847515	14.53	2.88258
629826	847511	14.54	2.87786
631260	847508	14.56	2.874
630756	847290	14.57	2.87492
633190	847612	14.59	2.86905
636692	847588	14.61	2.8597
636613	847206	14.64	2.85915
634531	847499	14.65	2.86525
635006	847441	14.67	2.86388
637572	847317	14.68	2.85684
639195	847448	14.7	2.85283
639852	847621	14.72	2.85144
640307	847409	14.74	2.84983
640043	847210	14.76	2.85013
641352	847616	14.77	2.8475
644236	847676	14.79	2.84011
645283	847187	14.81	2.83643
643960	847421	14.83	2.84032
643597	847437	14.85	2.8413
646958	847320	14.86	2.83237
647605	847391	14.88	2.83084
647745	847547	14.9	2.83079
649827	847367	14.92	2.82509
651383	847619	14.95	2.82161
650419	847596	14.96	2.82403
650690	847596	14.97	2.82333
652807	847602	14.99	2.81795
653276	847212	15.01	2.816
651686	847478	15.02	2.82056
653337	847588	15.05	2.81658
656698	847853	15.07	2.8086
656055	847686	15.08	2.80989
654815	847537	15.1	2.81273
657045	847437	15.11	2.80692
658526	847535	15.13	2.80339
659154	848102	15.15	2.80292
660433	847782	15.18	2.7991
661746	847750	15.19	2.79576
660817	847986	15.2	2.79854
660627	848124	15.22	2.79928
662365	847664	15.24	2.79406
663188	847701	15.26	2.79209
662729	847876	15.29	2.79357
663418	847764	15.3	2.79164
664405	847717	15.31	2.78911
664616	848217	15.33	2.78956
665850	847825	15.35	2.78575
668740	848251	15.38	2.77948
668681	848267	15.39	2.77965
666027	848302	15.4	2.78624
668191	848121	15.42	2.78057
672031	848258	15.44	2.77147
670890	847783	15.46	2.77333
670064	847611	15.48	2.77501
671760	848192	15.5	2.772
672169	848273	15.51	2.77116
671970	847976	15.53	2.77108
673037	847846	15.55	2.76824
673595	847461	15.56	2.76615
673862	847432	15.59	2.76545
673624	847554	15.61	2.76626
675008	847417	15.62	2.76265
676466	847467	15.64	2.75924
676311	847357	15.65	2.7594
677175	847346	15.67	2.75731
677891	847388	15.7	2.75568	4	0.559
676851	847453	15.72	2.75829
678074	847625	15.73	2.75569
680083	847477	15.75	2.75061
680700	847496	15.76	2.74918
680182	847374	15.79	2.75018
680628	847624	15.81	2.7496
682702	847582	15.82	2.74459
682654	847338	15.84	2.74424
682223	846981	15.85	2.74458
682929	847294	15.87	2.74351
683994	847566	15.89	2.74151
683420	848075	15.92	2.74384
684926	847916	15.93	2.73998
686532	847738	15.94	2.73587
686763	848072	15.96	2.73596
684991	847904	15.98	2.7398
686871	847882	16	2.73535
689015	847853	16.02	2.73028
687905	847296	16.04	2.73181
687332	848119	16.05	2.73472
688485	847798	16.07	2.73141
689056	847922	16.09	2.73031
688504	847592	16.11	2.73097
690439	847852	16.13	2.72696
691949	848434	16.15	2.72455
690438	848064	16.16	2.72736
690356	848163	16.18	2.72774
692197	847725	16.19	2.72264
692396	847374	16.22	2.72151
692787	847488	16.24	2.72082
693221	847443	16.26	2.71974
693446	847377	16.27	2.71909
692522	847226	16.28	2.72094
694066	847580	16.3	2.71804
695806	847445	16.33	2.71379
693924	847100	16.35	2.71746
693080	847273	16.37	2.71974
695471	847258	16.38	2.7142
697857	847314	16.39	2.70884
697572	847961	16.41	2.71071
696595	847229	16.44	2.71157
698041	847377	16.46	2.70854
697710	847418	16.47	2.70937
697860	847589	16.48	2.70935
698863	847359	16.5	2.70663
699362	847319	16.52	2.70542
698888	847778	16.55	2.70736
698957	847508	16.56	2.70669
700435	847362	16.58	2.70306
700821	847204	16.59	2.70188
701215	847578	16.61	2.70169
701637	847738	16.64	2.70104
701515	847461	16.65	2.70079
701296	847930	16.67	2.70217
701829	847626	16.69	2.70039
703021	847941	16.7	2.69828
703062	847937	16.72	2.69818
703519	848270	16.73	2.69777
704106	848081	16.76	2.6961
706262	847994	16.78	2.69109
706970	848141	16.8	2.68977
705947	847922	16.81	2.69166
705751	847893	16.83	2.69204
705678	847768	16.84	2.69197
705505	847978	16.87	2.69276
706591	847830	16.89	2.69004
707869	848130	16.9	2.68774
707616	847955	16.92	2.68798
708201	848171	16.93	2.68708
709122	847965	16.95	2.68464
709936	847774	16.98	2.68247
708917	847923	17	2.68501
707803	847992	17.01	2.68763
708538	847828	17.02	2.68568
708403	848029	17.04	2.68636
708512	848125	17.06	2.68629
710882	848009	17.09	2.6808
710741	847411	17.1	2.68
709859	847543	17.12	2.68221
709394	847037	17.13	2.6823
711046	847287	17.15	2.67909
711396	847579	17.18	2.67886
710253	847445	17.2	2.68115
710702	847616	17.21	2.68047
710574	847290	17.24	2.68015
711757	847277	17.26	2.6775
714249	847349	17.27	2.67213
714261	847750	17.29	2.67285
712317	847783	17.3	2.6772
711921	847575	17.32	2.67769
714368	847749	17.35	2.67261
715023	847764	17.36	2.6712
713871	847902	17.38	2.67399
713185	847862	17.4	2.67543
713974	847344	17.41	2.67273
715087	847496	17.43	2.67056
716475	847514	17.46	2.66754
717515	847932	17.47	2.66604
716198	847229	17.49	2.66762
715182	847393	17.51	2.67016
715908	847950	17.52	2.6696
716358	847615	17.54	2.66799
716011	847988	17.56	2.66944
716601	848092	17.58	2.66834
717736	847779	17.6	2.66527
717744	847630	17.62	2.66498
717922	847430	17.63	2.66422
719533	847509	17.66	2.66085
719686	847799	17.67	2.66106
718477	847274	17.69	2.66272
717764	847533	17.71	2.66476
719592	847411	17.72	2.66054
720125	847278	17.73	2.65914
719515	847154	17.76	2.66024
719895	847059	17.78	2.65923
720925	847616	17.8	2.65803
720419	847747	17.82	2.65937
719845	847313	17.83	2.65981
720485	847788	17.84	2.6593
720227	847625	17.87	2.65956
718860	847433	17.89	2.66218
720628	847367	17.91	2.65821
723233	848495	17.92	2.65465
721921	848143	17.94	2.65684
721298	848182	17.96	2.65826
722279	847862	17.98	2.65555
722690	847934	18	2.65479
721421	847740	18.01	2.65718
722034	847658	18.03	2.6557
723363	847995	18.05	2.65345
722010	848029	18.06	2.65644
721455	847879	18.09	2.65736
723601	847643	18.1	2.65228
723919	847595	18.12	2.65151
722489	847515	18.14	2.65445
722623	847831	18.16	2.65474
722940	848158	18.17	2.65466
722173	848132	18.2	2.65627
724233	848498	18.21	2.6525
725485	847760	18.23	2.64844
724741	847972	18.25	2.65043
723353	848325	18.26	2.65408
723898	847524	18.28	2.65142
726106	847816	18.3	2.64721
725321	848098	18.32	2.64942
724070	847972	18.34	2.65188
724763	847506	18.35	2.64953
725377	847794	18.37	2.64874
725726	848208	18.38	2.64875
726680	847957	18.41	2.64624
726577	847354	18.43	2.64535
725615	847547	18.45	2.64777
724765	847731	18.46	2.64994
725181	847556	18.48	2.64872
726502	847759	18.49	2.64626
726462	847696	18.52	2.64623
727178	847947	18.54	2.64515
726941	847489	18.55	2.64482
725619	847205	18.57	2.64713
726803	847308	18.59	2.64478
728209	847432	18.61	2.642
727389	847545	18.63	2.64396
726433	847442	18.64	2.64582
727337	847676	18.66	2.64432
729110	847807	18.68	2.64077
729419	847692	18.7	2.6399
728692	847499	18.71	2.64109
728454	847590	18.74	2.64177
728325	847721	18.75	2.64229
727052	847158	18.77	2.64397
728756	847400	18.79	2.64078
729678	847095	18.81	2.63825
729372	847385	18.83	2.63944
729116	847639	18.84	2.64045
729234	847166	18.86	2.63933
730171	847414	18.88	2.63779
730040	847392	18.9	2.63803
729482	847253	18.91	2.63896
729821	847598	18.94	2.63887
728932	847546	18.95	2.64067
728818	847541	18.97	2.6409
730571	847605	18.99	2.63729
731614	847626	19	2.63511
730490	847554	19.02	2.63736
729787	847370	19.04	2.63852
730805	847773	19.06	2.6371
731044	847539	19.08	2.63616
731455	847351	19.09	2.63495
731818	847557	19.11	2.63455
731587	847736	19.13	2.63537
731290	847563	19.15	2.63568
731989	847300	19.17	2.63372
732973	847587	19.18	2.63216
732253	847621	19.2	2.63375
732139	847956	19.22	2.6346
732173	847674	19.24	2.63401
732096	847242	19.26	2.63339
731852	847687	19.28	2.63472
732744	847331	19.29	2.63218
732704	847330	19.31	2.63226
732552	847819	19.33	2.63348
732079	847834	19.34	2.63451
732732	847724	19.37	2.63292
733942	847512	19.38	2.62998
733675	847621	19.4	2.63074
733021	847622	19.42	2.63212
733265	847649	19.43	2.63166
733867	847405	19.45	2.62994
733327	847506	19.47	2.63127
734093	847162	19.49	2.62902
733913	847564	19.51	2.63014
733465	847919	19.53	2.63173
733328	847555	19.54	2.63135
734330	847415	19.56	2.62898
735143	847784	19.58	2.62794
735155	847967	19.6	2.62825	5	0.558
735413	847396	19.62	2.62667
736376	847515	19.63	2.62486
735758	847530	19.66	2.62619
735820	847937	19.67	2.6268
736025	847623	19.69	2.6258
735066	847380	19.71	2.62737
734855	847535	19.73	2.6281
735689	847514	19.74	2.6263
736007	847448	19.76	2.62552
735274	847361	19.78	2.6269
735671	847643	19.8	2.62658
736460	847491	19.82	2.62464
736578	847582	19.83	2.62456
735646	847872	19.85	2.62705
735082	847525	19.87	2.6276
735909	847511	19.88	2.62583
735316	847215	19.91	2.62654
736729	847769	19.92	2.62459
737507	847789	19.94	2.62299
736874	847371	19.96	2.62356
735848	847634	19.98	2.62619
734489	847399	19.99	2.62862
736574	847229	20.02	2.62392
737310	847672	20.03	2.62319
736874	847821	20.05	2.62438
736782	847678	20.07	2.62431
736254	847447	20.08	2.62499
736183	847064	20.1	2.62445
737937	847360	20.12	2.62131
738134	847460	20.14	2.62108
737096	847621	20.16	2.62355
736785	847896	20.17	2.6247
737542	847675	20.19	2.62271
737880	847568	20.21	2.62181
737501	847955	20.23	2.62331
737550	847424	20.25	2.62224
737753	847660	20.26	2.62224
737052	847404	20.28	2.62324
738071	847506	20.3	2.62129
739011	847489	20.32	2.6193
739705	848080	20.34	2.61893
738833	847654	20.36	2.61997
738361	847424	20.37	2.62054
739142	847661	20.39	2.61934
739416	847787	20.41	2.619
738924	847690	20.42	2.61985
738625	846868	20.45	2.61898
739331	847545	20.46	2.61874
739567	847498	20.48	2.61816
739643	847499	20.51	2.618
739469	847591	20.52	2.61853
739266	847569	20.53	2.61891
738761	847329	20.55	2.61953
739973	847793	20.57	2.61785
741135	847851	20.59	2.61554
740747	847801	20.61	2.61625
740761	847613	20.62	2.61588
740470	847432	20.64	2.61616
740146	847296	20.66	2.61658
740798	847512	20.68	2.61562
740922	847470	20.7	2.61529
740426	847284	20.71	2.61598
739924	847342	20.73	2.61713
739984	847078	20.75	2.61653
741105	847227	20.77	2.61447
741563	847633	20.79	2.61425
740595	847198	20.81	2.61547
740826	847489	20.82	2.61552
740312	846992	20.84	2.61569
740544	847562	20.86	2.61624
740540	847216	20.88	2.61562
741477	847339	20.9	2.6139
741013	847466	20.91	2.61509
739927	847061	20.93	2.61661
740756	847187	20.95	2.61512
741472	847216	20.97	2.61368
741740	847587	20.99	2.6138
741902	847807	21	2.61386
741775	847725	21.02	2.61398
741637	847766	21.04	2.61434
741636	847600	21.05	2.61404
742735	847700	21.08	2.61194
742042	847452	21.09	2.61293
741193	847558	21.11	2.61488
741465	847541	21.13	2.61429
742575	847693	21.15	2.61226
742633	847341	21.16	2.6115
742255	847328	21.19	2.61226
742088	847633	21.2	2.61316
742058	847497	21.22	2.61298
741998	847086	21.25	2.61236
743335	847575	21.27	2.61048
743702	847602	21.28	2.60977
743148	847745	21.3	2.61117
742468	847574	21.32	2.61227
742788	847740	21.33	2.61191
743084	847768	21.36	2.61134
743598	848058	21.37	2.61081
742983	847731	21.39	2.61149
743230	847960	21.41	2.61139
743829	848205	21.42	2.6106
743829	847865	21.44	2.60998
744485	848054	21.46	2.60897
744327	848360	21.48	2.60985
743564	848596	21.5	2.61185
743524	848252	21.52	2.61131
744162	848151	21.53	2.60981
745154	848432	21.55	2.60827
745000	848265	21.57	2.60829
745255	848309	21.59	2.60784
744895	848234	21.61	2.60845
745206	848037	21.62	2.60745
744943	847647	21.64	2.60729
744862	847625	21.66	2.60741
744451	848012	21.68	2.60896
743519	847692	21.7	2.61031
744828	847909	21.71	2.608
744967	847646	21.73	2.60724
744736	847763	21.75	2.60792
743937	847725	21.77	2.6095
744083	848023	21.79	2.60974
744395	848251	21.81	2.60951
743849	847571	21.83	2.60941
744651	847733	21.84	2.60804
744878	847871	21.86	2.60783
744572	847884	21.87	2.60848
744974	847744	21.9	2.6074
746059	848192	21.91	2.60597
746305	848032	21.94	2.60518
745878	848078	21.95	2.60614
745242	848129	21.97	2.60754
745416	848166	21.98	2.60725
745966	847995	22	2.60581
746613	847857	22.02	2.60423
746086	847992	22.04	2.60556
744944	847982	22.06	2.60789
744546	847813	22.07	2.60841
745766	847384	22.09	2.60512
746757	847384	22.11	2.60308
746400	847501	22.13	2.60403
745962	847856	22.15	2.60557
745924	847858	22.16	2.60565
746197	847862	22.18	2.60509
746240	847957	22.2	2.60518
746448	847819	22.22	2.6045
746451	847690	22.24	2.60426
745978	847612	22.25	2.60509
746119	847315	22.27	2.60426
747182	847564	22.29	2.60253
746556	847126	22.31	2.60303
746199	847081	22.33	2.60368
746387	847521	22.35	2.60409
746489	847306	22.36	2.60349
747563	847505	22.38	2.60165
747724	847748	22.4	2.60175
747460	847521	22.42	2.60189
747459	847578	22.44	2.60199
747755	847870	22.45	2.60191
748684	848193	22.47	2.60059
749910	848257	22.49	2.59821
749716	847789	22.5	2.59776
748409	847588	22.53	2.60006
747578	847544	22.54	2.60169
747638	847803	22.56	2.60203
748373	848014	22.58	2.60091
748027	847768	22.6	2.60117
748260	847621	22.61	2.60043
748818	847838	22.63	2.59968
749173	847652	22.65	2.59862
749402	847684	22.68	2.59821
749075	847366	22.69	2.5983
748111	847317	22.7	2.60018
748022	847640	22.72	2.60095
748084	847510	22.74	2.60059
748497	847309	22.76	2.59938
749753	847794	22.79	2.59769
749543	847884	22.81	2.59828
748468	847415	22.83	2.59963
749118	847786	22.85	2.59897
749609	847465	22.87	2.59739
750612	847879	22.89	2.59609
749683	847429	22.9	2.59718
749485	847784	22.92	2.59822
749019	847575	22.94	2.59879
749443	847445	22.96	2.59769
750578	847768	22.98	2.59596
749835	847365	23	2.59675
749597	847386	23.01	2.59727
749660	847424	23.03	2.59721
750379	846989	23.04	2.59496
751242	847072	23.07	2.59336
750521	847431	23.08	2.59547
749268	847172	23.11	2.59756
749281	847361	23.12	2.59787
750529	847474	23.14	2.59553
751426	847365	23.15	2.59351
752818	847801	23.18	2.59147
752698	847511	23.19	2.59119
752125	847648	23.22	2.5926
750974	847340	23.23	2.59438
751531	847424	23.24	2.5934
751620	847580	23.26	2.5935
750530	847470	23.28	2.59552
750551	847497	23.3	2.59553
751511	847470	23.32	2.59353
752707	847584	23.33	2.59131
753220	847854	23.35	2.59075
753024	847318	23.37	2.59018
753104	847414	23.39	2.5902
752494	847243	23.41	2.59112
753237	847659	23.43	2.59037
753697	847434	23.44	2.58903
753949	847852	23.46	2.58927
752932	847329	23.48	2.59039
752836	847621	23.5	2.59111
752242	846796	23.52	2.59083	6	0.56
753641	847705	23.54	2.58963
753701	847477	23.55	2.5891
753439	847492	23.57	2.58966
752917	847543	23.58	2.59081
753266	847618	23.61	2.59023
753940	847384	23.63	2.58845
754047	847195	23.65	2.58789
754192	847359	23.66	2.5879
754405	847144	23.68	2.58708
754629	847227	23.69	2.58678
754740	847412	23.71	2.58688
753982	847071	23.74	2.5878
754354	847604	23.75	2.58801
753565	847219	23.77	2.58891
753616	847411	23.78	2.58915
754306	847544	23.8	2.588
754635	847331	23.82	2.58695
755928	847668	23.85	2.58495
754840	847083	23.86	2.58609
754341	847598	23.87	2.58802
755428	847733	23.89	2.58607
756201	847691	23.91	2.58444
756421	847509	23.93	2.58367
755346	847133	23.95	2.58516
755145	847519	23.97	2.58626
754938	847541	23.98	2.58672
755215	847368	24	2.58585
756497	847430	24.02	2.58338
756803	847526	24.04	2.58293
756307	847668	24.06	2.58419
756916	847625	24.08	2.58289
757854	847807	24.09	2.58133
757379	847592	24.11	2.5819
757172	847323	24.12	2.58183
756798	847465	24.15	2.58284
756629	847650	24.17	2.58351
756021	847619	24.19	2.58467
756651	847555	24.2	2.58329
757955	847809	24.21	2.58113
757299	847221	24.23	2.58139
757757	847789	24.25	2.58149
758610	847662	24.28	2.57956
759159	847507	24.29	2.57818
758709	847719	24.31	2.57946
758292	848104	24.32	2.58098
757397	847424	24.34	2.58156
758468	848245	24.37	2.58088
758850	848010	24.39	2.5797
759386	847583	24.4	2.57786
759759	847700	24.41	2.57733
760015	848108	24.43	2.57754
759142	847907	24.45	2.57893
759291	848237	24.48	2.57922
759579	848059	24.49	2.57833
759480	847941	24.51	2.57831
759573	847852	24.52	2.57797
758426	847447	24.54	2.57954
758739	847303	24.56	2.57865
759133	847316	24.58	2.57789
759461	847637	24.6	2.57781
759272	847708	24.61	2.57831
759504	847514	24.63	2.5775
759272	847188	24.65	2.57738
760262	847816	24.67	2.57653
759074	847050	24.69	2.57753
758919	847297	24.71	2.57828
759155	847432	24.72	2.57805
759001	847275	24.74	2.57808
759647	847452	24.76	2.5771
759761	847231	24.77	2.57648
760349	847518	24.8	2.57582
759928	847497	24.82	2.57662
760223	847904	24.83	2.57676
760599	847341	24.85	2.57501
760816	847342	24.86	2.57458
759899	847585	24.88	2.57684
759693	847541	24.91	2.57717
760164	847336	24.93	2.57586
760748	847293	24.94	2.57462
761045	847300	24.95	2.57404
761238	847856	24.97	2.57465
761453	847627	24.99	2.57382
760942	847768	25.02	2.57509
760639	847426	25.03	2.57508
761216	847993	25.05	2.57494
760880	847744	25.06	2.57517
761273	847618	25.09	2.57416
761061	847646	25.11	2.57463
761160	847550	25.13	2.57426
762039	848069	25.14	2.57344
762457	848255	25.15	2.57294
762225	848197	25.17	2.5733
761757	847872	25.19	2.57365
761448	847825	25.22	2.57418
761784	847403	25.23	2.57276
762501	847861	25.25	2.57215
762968	847830	25.26	2.57117
763136	847775	25.28	2.57074
762722	847740	25.3	2.5715
763235	847901	25.32	2.57077
763985	847809	25.34	2.56912
764250	847404	25.36	2.56787
763311	847474	25.37	2.56985
762574	847775	25.39	2.57185
761752	847345	25.4	2.57272
762484	847595	25.43	2.57171
763031	847530	25.45	2.57051
763540	848004	25.47	2.57035
763782	847872	25.48	2.56963
764090	847682	25.49	2.56868
765095	848350	25.51	2.56788
764489	847934	25.54	2.56834
763874	847965	25.56	2.56961
763262	847773	25.57	2.57048
763171	847661	25.59	2.57046
763331	847270	25.6	2.56945
764929	847531	25.62	2.56675
764662	847320	25.65	2.56691
764211	847534	25.66	2.56818
764033	847680	25.68	2.56879
764301	847786	25.69	2.56845
765724	847980	25.71	2.56598
764723	847455	25.73	2.56703
764487	847722	25.76	2.56797
763836	847775	25.77	2.56935
764469	848011	25.79	2.56852
764923	848091	25.8	2.56776
764733	847430	25.82	2.56696
764851	847566	25.84	2.56697
764903	847462	25.86	2.56668
765347	847668	25.88	2.56617
765106	847142	25.9	2.56571
765967	847814	25.91	2.56521
764996	847542	25.93	2.56664
764530	847449	25.95	2.5674
764521	847652	25.97	2.56778
764326	847076	25.99	2.56713
766330	847628	26.01	2.56416
766657	847433	26.02	2.56317
767343	847349	26.03	2.56167
766237	847546	26.06	2.5642
764965	846929	26.08	2.56561
766167	848158	26.1	2.56543
765840	847300	26.11	2.56454
766517	847780	26.12	2.56406
766266	847660	26.14	2.56434
765709	847673	26.17	2.56547
766265	847665	26.19	2.56436
766273	847488	26.21	2.56402
766871	847439	26.22	2.56276
766905	847659	26.23	2.56309
766053	847605	26.25	2.56467
766558	847420	26.28	2.56334
766854	847703	26.3	2.56326
767407	847535	26.31	2.56188
768240	847335	26.33	2.55989
767190	847414	26.34	2.56209
766358	847472	26.36	2.56383
767283	847583	26.39	2.56221
768327	847853	26.4	2.56064
768968	848063	26.42	2.55975
767453	847443	26.44	2.56162
767620	847728	26.45	2.5618
768004	847632	26.47	2.56088
768000	847547	26.49	2.56073
768026	847640	26.51	2.56085
767285	847484	26.53	2.56203
768673	847861	26.55	2.55997
768348	847373	26.56	2.55974
767898	847396	26.57	2.56067
767352	847701	26.6	2.56228
767155	847666	26.62	2.56261
767371	847830	26.64	2.56247
766768	847449	26.65	2.56298
767618	847576	26.67	2.56154
769125	847553	26.69	2.55854
768761	847434	26.71	2.55904
768166	847644	26.73	2.56058
767638	847574	26.74	2.56149
769121	847698	26.76	2.5588
769576	847726	26.77	2.55796
768586	847674	26.8	2.55981
768093	847625	26.82	2.56069
768357	847346	26.84	2.55968
769107	847648	26.85	2.55874
769582	847490	26.87	2.55753
768955	847420	26.89	2.55864
769597	847560	26.91	2.55763
769836	847513	26.93	2.55708
770245	847426	26.94	2.55612
770587	847659	26.96	2.55587
769659	847648	26.98	2.55766
769516	847552	26.99	2.55777
768933	847986	27.02	2.55968
767792	847756	27.04	2.56151
767894	847355	27.05	2.5606
767864	847591	27.07	2.56108
768804	847432	27.09	2.55895
770072	847522	27.1	2.55663
770409	847370	27.13	2.5557
770445	847308	27.14	2.55552
770851	847717	27.16	2.55545
769573	846853	27.18	2.55642
769705	847578	27.19	2.55745
769530	847564	27.21	2.55776
770787	847371	27.23	2.55497
771282	847045	27.25	2.55342
771459	847570	27.27	2.55401
771310	847943	27.28	2.55496
770474	847577	27.3	2.55594
770136	847603	27.31	2.55665
769166	847493	27.34	2.55835
769438	847609	27.36	2.55803
770543	847399	27.38	2.55549
770135	847426	27.39	2.55634
769884	847168	27.41	2.55637
770118	847593	27.42	2.55667
770348	847519	27.45	2.55609	7	0.557
769900	847102	27.47	2.55622
770413	847478	27.48	2.55589
770988	847500	27.5	2.5548
770907	847577	27.52	2.5551
770126	847628	27.53	2.55671
769595	847410	27.56	2.55736
770335	847662	27.57	2.55636
770704	847674	27.59	2.55567
770597	847320	27.61	2.55525
771381	848003	27.63	2.55493
771348	847502	27.65	2.5541
769807	846995	27.67	2.55621
769771	847410	27.68	2.55702
770050	847252	27.7	2.55619
770052	847190	27.72	2.55608
769812	847584	27.74	2.55725
769684	847799	27.76	2.55788
770565	847651	27.77	2.5559
771423	847662	27.79	2.55424
771436	847246	27.81	2.55348
771501	847387	27.83	2.5536
771595	847716	27.84	2.554
770689	847673	27.86	2.55569
771897	847620	27.88	2.55324
772472	847769	27.9	2.55239
771597	847864	27.92	2.55426
771170	847481	27.93	2.55441
770353	847646	27.95	2.5563
770551	847528	27.97	2.55571
770540	847660	27.99	2.55596
772196	847832	28.01	2.55304
772628	847995	28.02	2.55249
770139	847591	28.04	2.55662
770167	847763	28.06	2.55687
771644	847647	28.08	2.55378
772534	847820	28.1	2.55236
771633	847595	28.12	2.55371
770455	847473	28.13	2.55579
771813	847830	28.15	2.55378
772982	847546	28.17	2.551
772905	847597	28.19	2.55124
773926	847726	28.21	2.54949
773314	847706	28.22	2.55064
771543	847875	28.24	2.55439
770184	847472	28.26	2.55632
771534	848054	28.27	2.55472
773017	847614	28.3	2.55105
772845	847989	28.31	2.55205
771890	847815	28.33	2.5536
772968	847949	28.35	2.55174
773127	847629	28.36	2.55087
773363	847919	28.38	2.55092
773193	847918	28.4	2.55125
772932	848284	28.42	2.55241
771213	847533	28.44	2.55442
771252	847654	28.46	2.55456
772343	847821	28.47	2.55273
773364	847919	28.49	2.55092
773464	847862	28.51	2.55063
773249	848145	28.53	2.55154
771675	847071	28.55	2.5527
772712	847480	28.56	2.55141
773583	847725	28.58	2.55015
773655	848044	28.6	2.55058
772618	847617	28.62	2.55184
773130	847478	28.64	2.55059
773036	847606	28.65	2.551
772951	847700	28.67	2.55133
773839	847877	28.7	2.54992
774454	847580	28.71	2.54821
774506	848033	28.73	2.54891
773698	847827	28.75	2.55011
773974	847690	28.76	2.54933
774718	847834	28.78	2.54814
773037	847886	28.8	2.5515
772100	847864	28.81	2.55328
772717	847664	28.84	2.55173
774528	848281	28.85	2.5493
774855	848033	28.87	2.54823
775716	848015	28.89	2.54653
775291	848010	28.91	2.54735
774147	847965	28.92	2.54948
773245	848028	28.95	2.55134
774056	847873	28.96	2.5495
775539	847824	28.98	2.54654
774770	847808	29	2.548
773792	848283	29.01	2.55073
773867	847570	29.03	2.54933
774839	848049	29.05	2.54829
775329	848343	29.07	2.54786
775396	848051	29.09	2.54722
775009	848107	29.1	2.54806
775244	848206	29.12	2.54779
774814	848329	29.14	2.54883
776030	848454	29.16	2.5467
776289	848376	29.18	2.54607
775824	848406	29.19	2.54702
775334	848622	29.21	2.54835
775861	848314	29.23	2.54678
775386	847942	29.25	2.54704
776402	848497	29.27	2.54606
775713	848071	29.29	2.54664
775802	848176	29.3	2.54665
774729	847692	29.32	2.54787
775433	848131	29.34	2.54729
774977	847918	29.35	2.54779
776012	848203	29.38	2.5463
775999	847521	29.39	2.54511
776111	847772	29.41	2.54534
775989	848158	29.43	2.54626
774151	847849	29.44	2.54927
773686	847770	29.46	2.55003
774352	847984	29.48	2.54912
774319	847796	29.5	2.54885
774989	847769	29.52	2.54751
776442	848034	29.55	2.54517
776003	848254	29.57	2.5464
776191	847674	29.59	2.54501
776299	848002	29.61	2.54539
775721	848088	29.63	2.54665
774361	847858	29.64	2.54888
775269	847883	29.66	2.54717
775923	847969	29.68	2.54605
775718	847938	29.7	2.54639
776403	847924	29.72	2.54505
777297	847942	29.74	2.54335
777191	847861	29.75	2.54342
777860	848112	29.77	2.54257
777499	848011	29.79	2.54309
776576	848002	29.81	2.54485
776949	848046	29.83	2.54421
776410	847817	29.84	2.54484
776928	848052	29.86	2.54426
775573	847958	29.88	2.54671
775680	847775	29.89	2.54618
775565	847588	29.92	2.54607
776758	847790	29.93	2.54413
776871	847497	29.95	2.54339
777091	847262	29.97	2.54255
777830	847684	29.99	2.54187
776320	847759	30	2.54492
775047	847769	30.03	2.54739
775608	848061	30.04	2.54682
776797	847946	30.06	2.54433
777589	847622	30.08	2.54223
777645	847573	30.09	2.54203
778742	847432	30.11	2.53967
777786	847421	30.13	2.54149
777573	847573	30.15	2.54217
777810	847638	30.17	2.54183
778156	847627	30.18	2.54115
777752	847753	30.2	2.54215
778843	847805	30.22	2.54014
777194	847286	30.24	2.54239
777749	847780	30.26	2.5422
777940	847578	30.27	2.54147
778028	847724	30.29	2.54156
777000	847629	30.31	2.54337
776637	847656	30.33	2.54412
777307	847964	30.35	2.54337
777484	847576	30.37	2.54235
777864	847634	30.39	2.54172
776855	847557	30.4	2.54353
776600	847367	30.42	2.54368
776517	847170	30.43	2.54349
778317	847904	30.46	2.54133
778183	847525	30.47	2.54091
778391	847420	30.49	2.54033
778487	847746	30.51	2.54072
777572	847724	30.53	2.54244
777724	847595	30.54	2.54192
779005	847842	30.56	2.53989
777885	847514	30.58	2.54147
777305	847350	30.6	2.54229
778224	847371	30.62	2.54056
778443	847652	30.63	2.54064
778496	847771	30.65	2.54075
779419	848537	30.67	2.54032
779335	848102	30.69	2.53972
778966	848488	30.71	2.54111
779109	848647	30.72	2.54111
779539	848470	30.74	2.53998
778497	847869	30.76	2.54092
778802	847988	30.78	2.54054
779471	847805	30.8	2.53893
780101	847574	30.82	2.53732
778497	847683	30.83	2.54059
779176	847676	30.85	2.53927
779198	848067	30.87	2.53992
778096	847621	30.89	2.54125
778468	847830	30.91	2.5409
778740	847961	30.92	2.54061
779854	847575	30.94	2.53779
780161	848036	30.96	2.53802
779897	847923	30.97	2.53833
779584	847489	31	2.53816
780064	847956	31.01	2.53806
780107	848221	31.03	2.53845
780282	847863	31.05	2.53748
780781	847872	31.07	2.53654
780884	848186	31.08	2.5369
779755	847979	31.11	2.5387
779817	848017	31.12	2.53864
780416	847774	31.14	2.53707
780028	848133	31.16	2.53844
780767	847979	31.17	2.53676
780624	847906	31.2	2.5369
780661	847902	31.21	2.53683
780572	848002	31.24	2.53717
780754	848263	31.25	2.53728
780256	848133	31.26	2.53801
779626	848200	31.28	2.53933
780051	848192	31.3	2.5385
781710	848121	31.32	2.53521
781083	847627	31.35	2.53553
780829	847889	31.37	2.53648	8	0.561
780958	847978	31.39	2.53639
781629	848023	31.41	2.53519
782625	847950	31.43	2.53316
782165	848214	31.45	2.5345
780328	847819	31.46	2.53732
780183	847886	31.48	2.53771
782345	848156	31.5	2.53406
782036	847438	31.52	2.53338
781735	847916	31.54	2.5348
780092	847455	31.56	2.53713
781359	847934	31.57	2.53555
781688	847947	31.59	2.53494
781933	847661	31.61	2.53397
781716	847523	31.63	2.53414
781950	848043	31.65	2.53461
781205	847942	31.67	2.53586
782417	848438	31.68	2.53442
783225	848236	31.7	2.53252
782272	848177	31.71	2.53423
782201	848353	31.74	2.53468
782336	848373	31.75	2.53445
783202	848378	31.78	2.53281
781712	848053	31.79	2.53508
782399	848322	31.8	2.53424
782635	847984	31.82	2.5332
782659	848094	31.84	2.53335
781557	847800	31.86	2.53493
782054	847932	31.88	2.53422
783486	848027	31.9	2.53166
783312	848434	31.91	2.5327
782896	848109	31.93	2.53292
783260	847935	31.95	2.53192
782768	847741	31.97	2.53252
782206	847376	31.99	2.53295
782947	847416	32	2.53161
783848	847619	32.02	2.53025
783871	847809	32.04	2.53054
782404	847829	32.06	2.53337
782700	847980	32.09	2.53307
783263	847985	32.1	2.53201
781718	847931	32.11	2.53486
783267	848067	32.13	2.53214
783254	847998	32.14	2.53205
783828	847881	32.17	2.53075
784414	847792	32.19	2.52948
784449	847749	32.21	2.52934
784038	847655	32.22	2.52995
783946	847423	32.24	2.52972
783443	847554	32.25	2.53091
784194	847290	32.28	2.52901
783192	847451	32.3	2.5312
782837	847705	32.32	2.53233
782434	847426	32.33	2.5326
782173	847538	32.34	2.5333
783435	847792	32.36	2.53134
784125	847743	32.38	2.52994
784282	847807	32.4	2.52976
783920	847522	32.42	2.52994
784106	847889	32.44	2.53023
783978	848016	32.45	2.5307
784706	847985	32.47	2.52926
783142	847820	32.49	2.53195
782928	847684	32.51	2.53212
784375	848251	32.53	2.53036
783949	847801	32.54	2.53038
785352	848242	32.56	2.52849
785185	847786	32.58	2.52801
785270	848147	32.6	2.52848
784435	848273	32.62	2.53028
784463	848088	32.64	2.52991
784865	847960	32.65	2.52892
784157	847694	32.67	2.5298
784167	848012	32.69	2.53034
785089	848299	32.71	2.52909
784539	847570	32.73	2.52885
783920	847649	32.75	2.53017
783982	847490	32.76	2.52977
784612	847522	32.78	2.52863
784239	847746	32.79	2.52973
784363	847704	32.82	2.52942
785115	847850	32.84	2.52825
785361	848132	32.86	2.52828
784030	847741	32.87	2.53012
784566	848084	32.9	2.5297
785280	847823	32.92	2.52789
785108	847949	32.93	2.52844
785433	847844	32.95	2.52764
786439	848113	32.96	2.52621
785629	848346	32.99	2.52815
784834	848106	33.01	2.52923
784668	848125	33.03	2.52958
785009	847812	33.04	2.52839
785131	848025	33.06	2.52853
785826	847916	33.07	2.52702
785402	847969	33.1	2.52792
785492	847690	33.12	2.52726
784890	847931	33.13	2.52882
785425	848180	33.15	2.52824
786338	848391	33.16	2.52688
785026	848181	33.18	2.529
784721	847858	33.21	2.52901
785363	847737	33.23	2.52758
785300	848124	33.24	2.52838
785486	848170	33.25	2.52811
784964	847608	33.27	2.52811
784596	847487	33.29	2.5286
785148	847956	33.32	2.52838
784435	848268	33.33	2.53028
785587	848174	33.35	2.52793
786148	848549	33.36	2.52752
784987	848168	33.38	2.52905
782959	848041	33.41	2.53268
783953	847942	33.42	2.53062
785308	847840	33.44	2.52787
786178	848335	33.45	2.52709
785617	847831	33.47	2.52727
785432	848039	33.49	2.52798
785097	848257	33.5	2.529
786103	848234	33.53	2.52705
785606	847552	33.55	2.5268
785750	848116	33.56	2.52752
785580	848193	33.58	2.52797
785321	847698	33.59	2.52759
785478	848073	33.61	2.52795
785929	847993	33.64	2.52696
785661	848045	33.66	2.52756
785626	848028	33.67	2.52759
785207	847794	33.69	2.52798
785048	847652	33.7	2.52803
785735	848194	33.72	2.52768
785132	847868	33.75	2.52825
784560	847922	33.77	2.52943
785615	847771	33.78	2.52717
785931	847882	33.79	2.52676
783483	847730	33.81	2.53114
785230	847918	33.84	2.52815
785428	847975	33.86	2.52788
785789	847866	33.87	2.527
785530	848119	33.88	2.52794
784940	847713	33.9	2.52834
785241	847729	33.92	2.5278
784974	847632	33.95	2.52814
784800	847795	33.96	2.52875
784748	847439	33.98	2.52823
785503	847742	33.99	2.52733
784179	847572	34.01	2.52954
784588	847490	34.03	2.52862
784775	847532	34.06	2.52834
784834	847708	34.07	2.52854
784966	847620	34.09	2.52813
784809	847470	34.1	2.52816
784896	847669	34.12	2.52835
784976	847898	34.14	2.5286
784518	847699	34.16	2.52912
784909	847598	34.18	2.5282
784790	847894	34.2	2.52895
784116	847846	34.21	2.53014
785115	847896	34.23	2.52833
784731	847749	34.24	2.5288
784867	847950	34.27	2.5289
784326	847693	34.29	2.52947
784478	848193	34.31	2.53006
784509	847746	34.32	2.52922
785125	848178	34.33	2.52881
784558	847760	34.35	2.52915
783716	847889	34.38	2.53098
782695	847764	34.4	2.5327
783715	847738	34.41	2.53071
784758	848006	34.43	2.5292
784161	848076	34.44	2.53046
783754	847924	34.46	2.53097
783466	847840	34.49	2.53137
784470	848274	34.51	2.53022
783388	847795	34.52	2.53144
782855	847800	34.53	2.53246
783263	848097	34.55	2.5322
781913	847511	34.57	2.53375
782098	847783	34.6	2.53387
783248	848044	34.61	2.53214
783108	848032	34.62	2.53238
782315	847747	34.64	2.53339
782965	847817	34.66	2.53228
782697	847641	34.67	2.53248
782476	847817	34.7	2.53321
782037	848049	34.72	2.53445
782114	847689	34.74	2.53368
782424	848019	34.75	2.53366
781633	848318	34.77	2.5357
781509	847696	34.78	2.53484
782228	847970	34.81	2.53395
782342	848019	34.83	2.53382
782177	847945	34.85	2.53401
782451	848118	34.86	2.53379
781610	847737	34.87	2.53472
781413	848147	34.89	2.53582
781034	848024	34.92	2.53633
781855	848333	34.94	2.5353
781704	848412	34.95	2.53573
780746	848138	34.97	2.53708
781703	847760	34.98	2.53458
781607	847569	35.01	2.53443
781304	848118	35.03	2.53598
780513	847814	35.04	2.53695
780183	847483	35.06	2.537
780696	847757	35.08	2.5365
779914	847826	35.09	2.53812
779790	847723	35.12	2.53818
780221	847682	35.14	2.53728
780332	847875	35.15	2.53741
780057	847625	35.17	2.53749
780772	847946	35.19	2.53669
780207	847630	35.2	2.53722
779940	847845	35.23	2.53811
779975	847876	35.24	2.53809
780087	847888	35.26	2.5379
779664	847679	35.28	2.53834	9	0.558
780034	848138	35.3	2.53844
779246	847539	35.31	2.5389
779035	847563	35.33	2.53934
779036	847831	35.35	2.53981
779073	847572	35.37	2.53929
779672	847844	35.39	2.53862
778503	847651	35.4	2.54052
778662	848065	35.43	2.54095
778520	847542	35.44	2.5403
778984	847703	35.46	2.53969
778252	847681	35.48	2.54106
777943	847707	35.49	2.5417
777619	847446	35.51	2.54186
777034	847416	35.52	2.54293
777546	848077	35.55	2.54311
[truncated: 2,353 more rows]

[truncated: 10 more sheets: data for supp fig 2a, 08.09.2021 mouse cortex UT, data for supp fig 2c, 31072024 CX UT, 31072024 CX 0.1% PFA, 31072024 CX 0.05% PFA, 31072024 CX 0.01% PFA, data for supp fig 2d, 23.08.2024 cortex UV, 23.08.2024 cortex UV R1]
