# Supplementary material for: Transcriptome-wide mapping of small ribosomal subunits elucidates scanning mechanisms of translation initiation in the mammalian brain
Source: Commun Biol. 2025 Sep 30;8:1399. doi: 10.1038/s42003-025-08804-3 (PMC12484607; doi:10.1038/s42003-025-08804-3)
Supplement: Supplementary file 6 — Supplementary Data 4 [file 42003_2025_8804_MOESM6_ESM.xlsx]

## Sheet: filtered_uORF
seqnames	start	end	width	strand	uORF_id
ENSMUST00000177608	455	463	9	+	ENSMUST00000177608_22
ENSMUST00000163854	150	158	9	+	ENSMUST00000163854_48
ENSMUST00000081851	7	57	51	+	ENSMUST00000081851_1
ENSMUST00000042986	306	359	54	+	ENSMUST00000042986_56
ENSMUST00000027114	76	228	153	+	ENSMUST00000027114_1
ENSMUST00000087521	54	200	147	+	ENSMUST00000087521_12
ENSMUST00000087435	983	1063	81	+	ENSMUST00000087435_52
ENSMUST00000087435	423	464	42	+	ENSMUST00000087435_69
ENSMUST00000187978	115	120	6	+	ENSMUST00000187978_2
ENSMUST00000188618	62	106	45	+	ENSMUST00000188618_3
ENSMUST00000114157	201	212	12	+	ENSMUST00000114157_45
ENSMUST00000188931	72	266	195	+	ENSMUST00000188931_11
ENSMUST00000124341	32	232	201	+	ENSMUST00000124341_3
ENSMUST00000053760	241	267	27	+	ENSMUST00000053760_2
ENSMUST00000068275	49	105	57	+	ENSMUST00000068275_1
ENSMUST00000068275	102	236	135	+	ENSMUST00000068275_41
ENSMUST00000162003	195	215	21	+	ENSMUST00000162003_20
ENSMUST00000027425	134	430	297	+	ENSMUST00000027425_8
ENSMUST00000074945	135	158	24	+	ENSMUST00000074945_14
ENSMUST00000036153	463	585	123	+	ENSMUST00000036153_3
ENSMUST00000060913	52	288	237	+	ENSMUST00000060913_2
ENSMUST00000027502	25	159	135	+	ENSMUST00000027502_1
ENSMUST00000186780	2	268	267	+	ENSMUST00000186780_3
ENSMUST00000038361	465	509	45	+	ENSMUST00000038361_40
ENSMUST00000086559	331	519	189	+	ENSMUST00000086559_3
ENSMUST00000027706	421	468	48	+	ENSMUST00000027706_3
ENSMUST00000038252	358	426	69	+	ENSMUST00000038252_3
ENSMUST00000041776	271	396	126	+	ENSMUST00000041776_2
ENSMUST00000086199	13	36	24	+	ENSMUST00000086199_1
ENSMUST00000192069	563	589	27	+	ENSMUST00000192069_8
ENSMUST00000161609	80	256	177	+	ENSMUST00000161609_4
ENSMUST00000111313	13	54	42	+	ENSMUST00000111313_1
ENSMUST00000030039	54	134	81	+	ENSMUST00000030039_52
ENSMUST00000027802	15	341	327	+	ENSMUST00000027802_11
ENSMUST00000045450	99	176	78	+	ENSMUST00000045450_39
ENSMUST00000006037	61	135	75	-	ENSMUST00000006037_2
ENSMUST00000182554	51	131	81	-	ENSMUST00000182554_3
ENSMUST00000151952	320	328	9	-	ENSMUST00000151952_8
ENSMUST00000097724	83	142	60	-	ENSMUST00000097724_4
ENSMUST00000027173	130	189	60	-	ENSMUST00000027173_2
ENSMUST00000114086	388	507	120	-	ENSMUST00000114086_3
ENSMUST00000047786	463	531	69	-	ENSMUST00000047786_3
ENSMUST00000163119	92	97	6	-	ENSMUST00000163119_10
ENSMUST00000027478	84	263	180	-	ENSMUST00000027478_13
ENSMUST00000112845	647	658	12	-	ENSMUST00000112845_8
ENSMUST00000112606	36	56	21	-	ENSMUST00000112606_49
ENSMUST00000159417	150	287	138	-	ENSMUST00000159417_7
ENSMUST00000187861	321	407	87	-	ENSMUST00000187861_34
ENSMUST00000168515	261	353	93	-	ENSMUST00000168515_35
ENSMUST00000111859	136	192	57	-	ENSMUST00000111859_2
ENSMUST00000111611	184	396	213	-	ENSMUST00000111611_2
ENSMUST00000045138	13	126	114	-	ENSMUST00000045138_1
ENSMUST00000043235	10	114	105	-	ENSMUST00000043235_1
ENSMUST00000005817	14	109	96	-	ENSMUST00000005817_13
ENSMUST00000111305	9	113	105	-	ENSMUST00000111305_29
ENSMUST00000080001	110	124	15	-	ENSMUST00000080001_5
ENSMUST00000062387	130	408	279	-	ENSMUST00000062387_2
ENSMUST00000027809	63	260	198	-	ENSMUST00000027809_11
ENSMUST00000016105	32	208	177	-	ENSMUST00000016105_2
ENSMUST00000027769	21	71	51	-	ENSMUST00000027769_12
ENSMUST00000193319	8	52	45	-	ENSMUST00000193319_2
ENSMUST00000067976	155	172	18	-	ENSMUST00000067976_8
ENSMUST00000043374	523	549	27	+	ENSMUST00000043374_3
ENSMUST00000019931	152	220	69	+	ENSMUST00000019931_9
ENSMUST00000105525	302	313	12	+	ENSMUST00000105525_22
ENSMUST00000092629	43	66	24	+	ENSMUST00000092629_1
ENSMUST00000099967	361	417	57	+	ENSMUST00000099967_2
ENSMUST00000105509	205	210	6	+	ENSMUST00000105509_1
ENSMUST00000037044	184	189	6	+	ENSMUST00000037044_2
ENSMUST00000023830	30	50	21	+	ENSMUST00000023830_12
ENSMUST00000037813	263	313	51	+	ENSMUST00000037813_6
ENSMUST00000105410	167	250	84	+	ENSMUST00000105410_4
ENSMUST00000105384	110	115	6	+	ENSMUST00000105384_22
ENSMUST00000178422	15	299	285	+	ENSMUST00000178422_4
ENSMUST00000072751	4	213	210	+	ENSMUST00000072751_1
ENSMUST00000069965	123	152	30	+	ENSMUST00000069965_9
ENSMUST00000074204	11	34	24	+	ENSMUST00000074204_33
ENSMUST00000063470	532	546	15	+	ENSMUST00000063470_5
ENSMUST00000067918	178	270	93	+	ENSMUST00000067918_1
ENSMUST00000050756	982	990	9	+	ENSMUST00000050756_6
ENSMUST00000039259	646	663	18	+	ENSMUST00000039259_2
ENSMUST00000014642	80	157	78	+	ENSMUST00000014642_37
ENSMUST00000215295	409	489	81	-	ENSMUST00000215295_5
ENSMUST00000044306	6	38	33	-	ENSMUST00000044306_35
ENSMUST00000037879	145	183	39	-	ENSMUST00000037879_1
ENSMUST00000052648	133	165	33	-	ENSMUST00000052648_2
ENSMUST00000040275	85	273	189	-	ENSMUST00000040275_1
ENSMUST00000105439	140	205	66	-	ENSMUST00000105439_8
ENSMUST00000064656	10	27	18	-	ENSMUST00000064656_1
ENSMUST00000099572	90	110	21	-	ENSMUST00000099572_20
ENSMUST00000001148	131	145	15	-	ENSMUST00000001148_6
ENSMUST00000020372	8	34	27	-	ENSMUST00000020372_2
ENSMUST00000105342	9	32	24	-	ENSMUST00000105342_14
ENSMUST00000020440	185	220	36	-	ENSMUST00000020440_6
ENSMUST00000140901	16	96	81	-	ENSMUST00000140901_1
ENSMUST00000050813	214	369	156	-	ENSMUST00000050813_3
ENSMUST00000008542	22	126	105	-	ENSMUST00000008542_1
ENSMUST00000054471	60	344	285	-	ENSMUST00000054471_18
ENSMUST00000020040	1	360	360	-	ENSMUST00000020040_1
ENSMUST00000105276	41	49	9	-	ENSMUST00000105276_8
ENSMUST00000239411	800	880	81	-	ENSMUST00000239411_9
ENSMUST00000079041	31	312	282	-	ENSMUST00000079041_1
ENSMUST00000004281	217	246	30	-	ENSMUST00000004281_1
ENSMUST00000116229	16	75	60	-	ENSMUST00000116229_2
ENSMUST00000009220	64	147	84	+	ENSMUST00000009220_1
ENSMUST00000037218	94	141	48	+	ENSMUST00000037218_2
ENSMUST00000000388	54	59	6	+	ENSMUST00000000388_17
ENSMUST00000000594	11	64	54	+	ENSMUST00000000594_6
ENSMUST00000109514	157	162	6	+	ENSMUST00000109514_3
ENSMUST00000019333	32	100	69	+	ENSMUST00000019333_9
ENSMUST00000109197	77	118	42	+	ENSMUST00000109197_16
ENSMUST00000178543	261	281	21	+	ENSMUST00000178543_19
ENSMUST00000127405	25	75	51	+	ENSMUST00000127405_1
ENSMUST00000060945	266	280	15	+	ENSMUST00000060945_12
ENSMUST00000108872	33	53	21	+	ENSMUST00000108872_17
ENSMUST00000066330	111	167	57	+	ENSMUST00000066330_39
ENSMUST00000108681	87	176	90	+	ENSMUST00000108681_11
ENSMUST00000021271	39	74	36	+	ENSMUST00000021271_38
ENSMUST00000072581	133	141	9	+	ENSMUST00000072581_4
ENSMUST00000048807	382	432	51	+	ENSMUST00000048807_5
ENSMUST00000108510	377	457	81	+	ENSMUST00000108510_19
ENSMUST00000017783	17	49	33	+	ENSMUST00000017783_10
ENSMUST00000164425	607	939	333	+	ENSMUST00000164425_5
ENSMUST00000020794	23	58	36	+	ENSMUST00000020794_5
ENSMUST00000041282	224	301	78	+	ENSMUST00000041282_22
ENSMUST00000039627	779	787	9	+	ENSMUST00000039627_11
ENSMUST00000107863	860	946	87	+	ENSMUST00000107863_10
ENSMUST00000001547	86	100	15	+	ENSMUST00000001547_7
ENSMUST00000038696	69	137	69	+	ENSMUST00000038696_20
ENSMUST00000107722	152	259	108	+	ENSMUST00000107722_11
ENSMUST00000054173	87	158	72	+	ENSMUST00000054173_11
ENSMUST00000107583	36	65	30	+	ENSMUST00000107583_6
ENSMUST00000017548	8	100	93	+	ENSMUST00000017548_9
ENSMUST00000103120	41	124	84	+	ENSMUST00000103120_2
ENSMUST00000043680	97	393	297	+	ENSMUST00000043680_1
ENSMUST00000001347	48	155	108	+	ENSMUST00000001347_7
ENSMUST00000049460	126	239	114	+	ENSMUST00000049460_30
ENSMUST00000068150	172	186	15	+	ENSMUST00000068150_1
ENSMUST00000021302	145	378	234	+	ENSMUST00000021302_2
ENSMUST00000218163	35	70	36	+	ENSMUST00000218163_27
ENSMUST00000063347	447	602	156	+	ENSMUST00000063347_8
ENSMUST00000020928	573	611	39	+	ENSMUST00000020928_43
ENSMUST00000020949	43	48	6	+	ENSMUST00000020949_1
ENSMUST00000106370	176	373	198	+	ENSMUST00000106370_11
ENSMUST00000103027	130	213	84	+	ENSMUST00000103027_1
ENSMUST00000093381	201	278	78	-	ENSMUST00000093381_14
ENSMUST00000004508	18	275	258	-	ENSMUST00000004508_6
ENSMUST00000189268	147	152	6	-	ENSMUST00000189268_20
ENSMUST00000020707	458	541	84	-	ENSMUST00000020707_8
ENSMUST00000104959	70	81	12	-	ENSMUST00000104959_1
ENSMUST00000116378	176	238	63	-	ENSMUST00000116378_15
ENSMUST00000108857	28	177	150	-	ENSMUST00000108857_1
ENSMUST00000108829	652	756	105	-	ENSMUST00000108829_5
ENSMUST00000108793	4	231	228	-	ENSMUST00000108793_1
ENSMUST00000102697	342	458	117	-	ENSMUST00000102697_25
ENSMUST00000004920	479	595	117	-	ENSMUST00000004920_31
ENSMUST00000093002	81	98	18	-	ENSMUST00000093002_30
ENSMUST00000094077	115	171	57	-	ENSMUST00000094077_1
ENSMUST00000018905	29	130	102	-	ENSMUST00000018905_4
ENSMUST00000018905	12	62	51	-	ENSMUST00000018905_8
ENSMUST00000043419	241	303	63	-	ENSMUST00000043419_2
ENSMUST00000045303	3	41	39	-	ENSMUST00000045303_9
ENSMUST00000164465	60	155	96	-	ENSMUST00000164465_24
ENSMUST00000021045	708	860	153	-	ENSMUST00000021045_20
ENSMUST00000108075	260	322	63	-	ENSMUST00000108075_3
ENSMUST00000018315	119	163	45	-	ENSMUST00000018315_6
ENSMUST00000055438	111	140	30	-	ENSMUST00000055438_25
ENSMUST00000066888	58	261	204	-	ENSMUST00000066888_1
ENSMUST00000021246	26	109	84	-	ENSMUST00000021246_8
ENSMUST00000064941	561	581	21	-	ENSMUST00000064941_27
ENSMUST00000103133	147	248	102	-	ENSMUST00000103133_8
ENSMUST00000017946	92	274	183	-	ENSMUST00000017946_2
ENSMUST00000008999	32	142	111	-	ENSMUST00000008999_19
ENSMUST00000107132	43	57	15	-	ENSMUST00000107132_1
ENSMUST00000042780	51	80	30	-	ENSMUST00000042780_41
ENSMUST00000106763	9	56	48	-	ENSMUST00000106763_42
ENSMUST00000044850	151	156	6	-	ENSMUST00000044850_1
ENSMUST00000120194	3	275	273	-	ENSMUST00000120194_5
ENSMUST00000239115	192	212	21	-	ENSMUST00000239115_20
ENSMUST00000106107	87	113	27	-	ENSMUST00000106107_7
ENSMUST00000020999	371	382	12	+	ENSMUST00000020999_25
ENSMUST00000020986	75	140	66	+	ENSMUST00000020986_10
ENSMUST00000220311	24	41	18	+	ENSMUST00000220311_78
ENSMUST00000049784	761	781	21	+	ENSMUST00000049784_16
ENSMUST00000020997	156	176	21	+	ENSMUST00000020997_13
ENSMUST00000095767	157	282	126	+	ENSMUST00000095767_3
ENSMUST00000043082	184	207	24	+	ENSMUST00000043082_2
ENSMUST00000020939	275	298	24	+	ENSMUST00000020939_5
ENSMUST00000020939	357	455	99	+	ENSMUST00000020939_58
ENSMUST00000219443	135	164	30	+	ENSMUST00000219443_61
ENSMUST00000095737	18	86	69	+	ENSMUST00000095737_47
ENSMUST00000055815	427	432	6	+	ENSMUST00000055815_4
ENSMUST00000223166	1	138	138	+	ENSMUST00000223166_1
ENSMUST00000060579	123	164	42	+	ENSMUST00000060579_27
ENSMUST00000050063	516	644	129	+	ENSMUST00000050063_10
ENSMUST00000220916	68	85	18	+	ENSMUST00000220916_8
ENSMUST00000057859	86	133	48	+	ENSMUST00000057859_16
ENSMUST00000085299	18	38	21	+	ENSMUST00000085299_55
ENSMUST00000057257	186	191	6	+	ENSMUST00000057257_16
ENSMUST00000044352	11	151	141	+	ENSMUST00000044352_23
ENSMUST00000101225	297	431	135	+	ENSMUST00000101225_31
ENSMUST00000045931	371	391	21	+	ENSMUST00000045931_23
ENSMUST00000177587	103	237	135	+	ENSMUST00000177587_1
ENSMUST00000221368	10	105	96	+	ENSMUST00000221368_1
ENSMUST00000021681	395	475	81	+	ENSMUST00000021681_13
ENSMUST00000021595	16	108	93	+	ENSMUST00000021595_1
ENSMUST00000109860	266	346	81	+	ENSMUST00000109860_16
ENSMUST00000063888	20	229	210	+	ENSMUST00000063888_2
ENSMUST00000037014	403	489	87	+	ENSMUST00000037014_2
ENSMUST00000084882	86	133	48	+	ENSMUST00000084882_4
ENSMUST00000111178	19	126	108	-	ENSMUST00000111178_1
ENSMUST00000072299	25	111	87	-	ENSMUST00000072299_1
ENSMUST00000170580	529	603	75	-	ENSMUST00000170580_2
ENSMUST00000236002	719	781	63	-	ENSMUST00000236002_24
ENSMUST00000043884	507	518	12	-	ENSMUST00000043884_39
ENSMUST00000013130	10	39	30	-	ENSMUST00000013130_1
ENSMUST00000110619	828	947	120	-	ENSMUST00000110619_26
ENSMUST00000021377	136	189	54	-	ENSMUST00000021377_2
ENSMUST00000042299	414	608	195	-	ENSMUST00000042299_42
ENSMUST00000021458	624	671	48	-	ENSMUST00000021458_36
ENSMUST00000073251	162	221	60	-	ENSMUST00000073251_11
ENSMUST00000041987	96	146	51	-	ENSMUST00000041987_73
ENSMUST00000041987	246	365	120	-	ENSMUST00000041987_76
ENSMUST00000041055	193	207	15	-	ENSMUST00000041055_1
ENSMUST00000066060	449	574	126	-	ENSMUST00000066060_4
ENSMUST00000222874	268	411	144	-	ENSMUST00000222874_2
ENSMUST00000221560	4	207	204	+	ENSMUST00000221560_1
ENSMUST00000038690	371	433	63	+	ENSMUST00000038690_7
ENSMUST00000072961	8	64	57	+	ENSMUST00000072961_37
ENSMUST00000222544	644	820	177	+	ENSMUST00000222544_15
ENSMUST00000019276	618	635	18	+	ENSMUST00000019276_35
ENSMUST00000021773	309	407	99	+	ENSMUST00000021773_25
ENSMUST00000077853	258	428	171	+	ENSMUST00000077853_10
ENSMUST00000165561	336	368	33	+	ENSMUST00000165561_6
ENSMUST00000222197	331	348	18	+	ENSMUST00000222197_2
ENSMUST00000095797	163	174	12	+	ENSMUST00000095797_2
ENSMUST00000021942	805	1671	867	+	ENSMUST00000021942_7
ENSMUST00000063771	38	43	6	+	ENSMUST00000063771_10
ENSMUST00000226059	217	258	42	+	ENSMUST00000226059_2
ENSMUST00000021929	46	72	27	+	ENSMUST00000021929_1
ENSMUST00000022102	110	190	81	+	ENSMUST00000022102_11
ENSMUST00000224386	174	227	54	+	ENSMUST00000224386_100
ENSMUST00000163888	205	279	75	+	ENSMUST00000163888_3
ENSMUST00000163888	243	263	21	+	ENSMUST00000163888_23
ENSMUST00000161568	535	765	231	+	ENSMUST00000161568_4
ENSMUST00000004094	33	92	60	+	ENSMUST00000004094_18
ENSMUST00000225972	190	210	21	+	ENSMUST00000225972_1
ENSMUST00000187510	18	113	96	-	ENSMUST00000187510_23
ENSMUST00000220628	1	132	132	-	ENSMUST00000220628_1
ENSMUST00000170957	40	162	123	-	ENSMUST00000170957_1
ENSMUST00000221380	62	202	141	-	ENSMUST00000221380_9
ENSMUST00000091752	39	119	81	-	ENSMUST00000091752_3
ENSMUST00000021772	90	302	213	-	ENSMUST00000021772_17
ENSMUST00000057866	251	262	12	-	ENSMUST00000057866_5
ENSMUST00000040336	247	261	15	-	ENSMUST00000040336_1
ENSMUST00000055341	72	86	15	-	ENSMUST00000055341_19
ENSMUST00000180110	727	777	51	-	ENSMUST00000180110_5
ENSMUST00000180110	387	524	138	-	ENSMUST00000180110_33
ENSMUST00000060805	35	88	54	-	ENSMUST00000060805_2
ENSMUST00000239056	1535	1549	15	-	ENSMUST00000239056_27
ENSMUST00000026989	157	219	63	-	ENSMUST00000026989_2
ENSMUST00000135343	431	463	33	-	ENSMUST00000135343_5
ENSMUST00000021970	99	242	144	-	ENSMUST00000021970_5
ENSMUST00000065118	31	90	60	-	ENSMUST00000065118_1
ENSMUST00000223163	482	514	33	-	ENSMUST00000223163_11
ENSMUST00000022078	252	260	9	-	ENSMUST00000022078_35
ENSMUST00000091458	664	726	63	-	ENSMUST00000091458_4
ENSMUST00000151408	109	129	21	-	ENSMUST00000151408_2
ENSMUST00000167058	47	139	93	-	ENSMUST00000167058_32
ENSMUST00000022224	75	134	60	-	ENSMUST00000022224_26
ENSMUST00000133280	91	150	60	-	ENSMUST00000133280_2
ENSMUST00000063551	343	471	129	-	ENSMUST00000063551_3
ENSMUST00000178142	413	619	207	-	ENSMUST00000178142_9
ENSMUST00000090543	113	232	120	+	ENSMUST00000090543_12
ENSMUST00000063750	389	448	60	+	ENSMUST00000063750_16
ENSMUST00000224714	182	202	21	+	ENSMUST00000224714_15
ENSMUST00000163885	88	201	114	+	ENSMUST00000163885_2
ENSMUST00000054230	17	376	360	+	ENSMUST00000054230_3
ENSMUST00000228328	41	100	60	+	ENSMUST00000228328_4
ENSMUST00000022451	2	97	96	+	ENSMUST00000022451_19
ENSMUST00000187839	122	265	144	+	ENSMUST00000187839_55
ENSMUST00000226194	141	392	252	+	ENSMUST00000226194_11
ENSMUST00000037814	168	224	57	+	ENSMUST00000037814_10
ENSMUST00000128490	120	149	30	+	ENSMUST00000128490_31
ENSMUST00000239450	26	67	42	+	ENSMUST00000239450_20
ENSMUST00000089236	391	513	123	+	ENSMUST00000089236_3
ENSMUST00000225200	13	135	123	+	ENSMUST00000225200_1
ENSMUST00000225200	47	73	27	+	ENSMUST00000225200_6
ENSMUST00000036653	1023	1046	24	+	ENSMUST00000036653_34
ENSMUST00000042767	475	483	9	+	ENSMUST00000042767_4
ENSMUST00000176912	75	164	90	+	ENSMUST00000176912_17
ENSMUST00000225871	256	336	81	-	ENSMUST00000225871_4
ENSMUST00000159027	39	74	36	-	ENSMUST00000159027_12
ENSMUST00000049005	341	352	12	-	ENSMUST00000049005_20
ENSMUST00000067700	170	319	150	-	ENSMUST00000067700_42
ENSMUST00000004673	5	52	48	-	ENSMUST00000004673_2
ENSMUST00000022819	943	1011	69	-	ENSMUST00000022819_7
ENSMUST00000022819	1113	1145	33	-	ENSMUST00000022819_33
ENSMUST00000161807	2	115	114	-	ENSMUST00000161807_3
ENSMUST00000225839	57	107	51	-	ENSMUST00000225839_17
ENSMUST00000225805	76	102	27	-	ENSMUST00000225805_1
ENSMUST00000131309	169	198	30	-	ENSMUST00000131309_1
ENSMUST00000022665	304	339	36	-	ENSMUST00000022665_3
ENSMUST00000035612	2	205	204	-	ENSMUST00000035612_20
ENSMUST00000022694	114	485	372	-	ENSMUST00000022694_19
ENSMUST00000167242	86	133	48	-	ENSMUST00000167242_2
ENSMUST00000195826	570	668	99	-	ENSMUST00000195826_67
ENSMUST00000228216	173	184	12	-	ENSMUST00000228216_5
ENSMUST00000100322	830	850	21	-	ENSMUST00000100322_29
ENSMUST00000000201	302	361	60	-	ENSMUST00000000201_67
ENSMUST00000038172	56	280	225	+	ENSMUST00000038172_2
ENSMUST00000169061	178	258	81	+	ENSMUST00000169061_3
ENSMUST00000040562	308	421	114	+	ENSMUST00000040562_13
ENSMUST00000164787	308	466	159	+	ENSMUST00000164787_30
ENSMUST00000072868	286	318	33	+	ENSMUST00000072868_3
ENSMUST00000038856	95	100	6	+	ENSMUST00000038856_11
ENSMUST00000042035	12	746	735	+	ENSMUST00000042035_55
ENSMUST00000096385	65	100	36	+	ENSMUST00000096385_42
ENSMUST00000004294	10	270	261	+	ENSMUST00000004294_1
ENSMUST00000044970	115	123	9	+	ENSMUST00000044970_1
ENSMUST00000044970	2	199	198	+	ENSMUST00000044970_6
ENSMUST00000023048	91	150	60	+	ENSMUST00000023048_1
ENSMUST00000109605	498	677	180	+	ENSMUST00000109605_24
ENSMUST00000023024	21	311	291	+	ENSMUST00000023024_6
ENSMUST00000165443	66	281	216	+	ENSMUST00000165443_9
ENSMUST00000063414	104	217	114	+	ENSMUST00000063414_16
ENSMUST00000230414	93	155	63	+	ENSMUST00000230414_5
ENSMUST00000081702	5	199	195	+	ENSMUST00000081702_12
ENSMUST00000108909	212	487	276	+	ENSMUST00000108909_3
ENSMUST00000051341	20	388	369	+	ENSMUST00000051341_10
ENSMUST00000058845	3	32	30	-	ENSMUST00000058845_4
ENSMUST00000079772	164	241	78	-	ENSMUST00000079772_3
ENSMUST00000100655	61	153	93	-	ENSMUST00000100655_1
ENSMUST00000072113	266	334	69	-	ENSMUST00000072113_3
ENSMUST00000070256	204	209	6	-	ENSMUST00000070256_16
ENSMUST00000239146	284	298	15	-	ENSMUST00000239146_5
ENSMUST00000100527	3	59	57	-	ENSMUST00000100527_6
ENSMUST00000176274	14	79	66	-	ENSMUST00000176274_3
ENSMUST00000080406	454	534	81	-	ENSMUST00000080406_3
ENSMUST00000005860	34	102	69	-	ENSMUST00000005860_2
ENSMUST00000089299	1	21	21	-	ENSMUST00000089299_1
ENSMUST00000000500	364	381	18	-	ENSMUST00000000500_2
ENSMUST00000172107	31	153	123	-	ENSMUST00000172107_1
ENSMUST00000109331	133	195	63	-	ENSMUST00000109331_1
ENSMUST00000109331	50	136	87	-	ENSMUST00000109331_48
ENSMUST00000144585	85	276	192	-	ENSMUST00000144585_1
ENSMUST00000229933	94	102	9	-	ENSMUST00000229933_1
ENSMUST00000088452	422	493	72	-	ENSMUST00000088452_22
ENSMUST00000229890	513	584	72	-	ENSMUST00000229890_25
ENSMUST00000097014	15	179	165	-	ENSMUST00000097014_13
ENSMUST00000023750	349	600	252	-	ENSMUST00000023750_3
ENSMUST00000073837	161	172	12	-	ENSMUST00000073837_2
ENSMUST00000185641	43	138	96	-	ENSMUST00000185641_1
ENSMUST00000229371	518	613	96	-	ENSMUST00000229371_13
ENSMUST00000041778	387	410	24	+	ENSMUST00000041778_28
ENSMUST00000023365	93	230	138	+	ENSMUST00000023365_15
ENSMUST00000056521	1	57	57	+	ENSMUST00000056521_1
ENSMUST00000059589	160	243	84	+	ENSMUST00000059589_2
ENSMUST00000115578	19	168	150	+	ENSMUST00000115578_1
ENSMUST00000096197	34	51	18	+	ENSMUST00000096197_1
ENSMUST00000059078	5	13	9	+	ENSMUST00000059078_12
ENSMUST00000165418	245	298	54	+	ENSMUST00000165418_4
ENSMUST00000023531	61	66	6	+	ENSMUST00000023531_3
ENSMUST00000114694	665	697	33	+	ENSMUST00000114694_27
ENSMUST00000159514	387	446	60	+	ENSMUST00000159514_12
ENSMUST00000050897	155	346	192	+	ENSMUST00000050897_34
ENSMUST00000099498	212	226	15	+	ENSMUST00000099498_9
ENSMUST00000067744	376	417	42	+	ENSMUST00000067744_2
ENSMUST00000026710	261	407	147	+	ENSMUST00000026710_37
ENSMUST00000119878	582	746	165	+	ENSMUST00000119878_16
ENSMUST00000037843	522	536	15	-	ENSMUST00000037843_14
ENSMUST00000199708	4	24	21	-	ENSMUST00000199708_1
ENSMUST00000199708	151	213	63	-	ENSMUST00000199708_4
ENSMUST00000051118	130	171	42	-	ENSMUST00000051118_3
ENSMUST00000038424	137	142	6	-	ENSMUST00000038424_3
ENSMUST00000037633	195	254	60	-	ENSMUST00000037633_35
ENSMUST00000090300	95	100	6	-	ENSMUST00000090300_5
ENSMUST00000161861	256	531	276	-	ENSMUST00000161861_3
ENSMUST00000150068	193	207	15	-	ENSMUST00000150068_2
ENSMUST00000012152	215	229	15	-	ENSMUST00000012152_13
ENSMUST00000076957	105	380	276	-	ENSMUST00000076957_18
ENSMUST00000051160	397	504	108	-	ENSMUST00000051160_4
ENSMUST00000231335	51	155	105	-	ENSMUST00000231335_10
ENSMUST00000089925	218	283	66	-	ENSMUST00000089925_18
ENSMUST00000130560	143	172	30	-	ENSMUST00000130560_11
ENSMUST00000096057	271	333	63	-	ENSMUST00000096057_2
ENSMUST00000130481	1	30	30	-	ENSMUST00000130481_1
ENSMUST00000137035	535	615	81	-	ENSMUST00000137035_3
ENSMUST00000149797	2	103	102	-	ENSMUST00000149797_11
ENSMUST00000073466	319	402	84	-	ENSMUST00000073466_2
ENSMUST00000233931	316	369	54	-	ENSMUST00000233931_4
ENSMUST00000099502	10	33	24	-	ENSMUST00000099502_1
ENSMUST00000056102	71	112	42	-	ENSMUST00000056102_60
ENSMUST00000113734	20	103	84	-	ENSMUST00000113734_6
ENSMUST00000024575	184	240	57	+	ENSMUST00000024575_1
ENSMUST00000069742	112	309	198	+	ENSMUST00000069742_2
ENSMUST00000024594	109	144	36	+	ENSMUST00000024594_2
ENSMUST00000162505	207	215	9	+	ENSMUST00000162505_9
ENSMUST00000232827	187	291	105	+	ENSMUST00000232827_3
ENSMUST00000055349	120	281	162	+	ENSMUST00000055349_15
ENSMUST00000088763	257	442	186	+	ENSMUST00000088763_17
ENSMUST00000053024	9	167	159	+	ENSMUST00000053024_7
ENSMUST00000045692	280	342	63	+	ENSMUST00000045692_1
ENSMUST00000002320	84	230	147	+	ENSMUST00000002320_18
ENSMUST00000042334	95	367	273	+	ENSMUST00000042334_8
ENSMUST00000068261	39	74	36	+	ENSMUST00000068261_4
ENSMUST00000001569	14	49	36	+	ENSMUST00000001569_5
ENSMUST00000087211	365	439	75	+	ENSMUST00000087211_27
ENSMUST00000024708	327	587	261	+	ENSMUST00000024708_19
ENSMUST00000044895	48	119	72	+	ENSMUST00000044895_9
ENSMUST00000046254	224	238	15	+	ENSMUST00000046254_20
ENSMUST00000077788	68	313	246	+	ENSMUST00000077788_2
ENSMUST00000024873	16	429	414	+	ENSMUST00000024873_1
ENSMUST00000096766	236	256	21	+	ENSMUST00000096766_44
ENSMUST00000162695	14	181	168	+	ENSMUST00000162695_3
ENSMUST00000024954	98	223	126	+	ENSMUST00000024954_16
ENSMUST00000024956	499	549	51	+	ENSMUST00000024956_2
ENSMUST00000112238	14	172	159	+	ENSMUST00000112238_13
ENSMUST00000041463	431	460	30	-	ENSMUST00000041463_14
ENSMUST00000091879	306	329	24	-	ENSMUST00000091879_53
ENSMUST00000115535	451	600	150	-	ENSMUST00000115535_5
ENSMUST00000115535	428	451	24	-	ENSMUST00000115535_40
ENSMUST00000045517	315	590	276	-	ENSMUST00000045517_21
ENSMUST00000102927	32	79	48	-	ENSMUST00000102927_2
ENSMUST00000097376	103	213	111	-	ENSMUST00000097376_1
ENSMUST00000122103	283	309	27	-	ENSMUST00000122103_2
ENSMUST00000114988	352	366	15	-	ENSMUST00000114988_2
ENSMUST00000025050	49	150	102	-	ENSMUST00000025050_1
ENSMUST00000114792	498	548	51	-	ENSMUST00000114792_23
ENSMUST00000003726	255	260	6	-	ENSMUST00000003726_40
ENSMUST00000087543	2	112	111	-	ENSMUST00000087543_7
ENSMUST00000025193	14	205	192	-	ENSMUST00000025193_14
ENSMUST00000160885	432	446	15	-	ENSMUST00000160885_14
ENSMUST00000173369	41	160	120	-	ENSMUST00000173369_2
ENSMUST00000180252	218	559	342	-	ENSMUST00000180252_5
ENSMUST00000113523	151	162	12	-	ENSMUST00000113523_1
ENSMUST00000024762	17	136	120	-	ENSMUST00000024762_8
ENSMUST00000047034	81	146	66	-	ENSMUST00000047034_10
ENSMUST00000024783	176	340	165	-	ENSMUST00000024783_9
ENSMUST00000057610	128	154	27	-	ENSMUST00000057610_15
ENSMUST00000047226	4	324	321	-	ENSMUST00000047226_1
ENSMUST00000025053	68	91	24	-	ENSMUST00000025053_2
ENSMUST00000086693	317	418	102	-	ENSMUST00000086693_5
ENSMUST00000038446	70	513	444	-	ENSMUST00000038446_1
ENSMUST00000145910	298	774	477	-	ENSMUST00000145910_5
ENSMUST00000163123	44	64	21	-	ENSMUST00000163123_13
ENSMUST00000055221	196	297	102	-	ENSMUST00000055221_2
ENSMUST00000234990	34	54	21	-	ENSMUST00000234990_1
ENSMUST00000025290	114	422	309	+	ENSMUST00000025290_18
ENSMUST00000220904	55	90	36	+	ENSMUST00000220904_1
ENSMUST00000220904	458	490	33	+	ENSMUST00000220904_9
ENSMUST00000170693	235	243	9	+	ENSMUST00000170693_2
ENSMUST00000060722	25	30	6	+	ENSMUST00000060722_1
ENSMUST00000186538	247	405	159	+	ENSMUST00000186538_3
ENSMUST00000047479	80	88	9	+	ENSMUST00000047479_11
ENSMUST00000052179	26	265	240	+	ENSMUST00000052179_4
ENSMUST00000236240	51	83	33	+	ENSMUST00000236240_26
ENSMUST00000237602	22	258	237	+	ENSMUST00000237602_1
ENSMUST00000076155	65	277	213	+	ENSMUST00000076155_5
ENSMUST00000237880	108	215	108	+	ENSMUST00000237880_30
ENSMUST00000008445	15	158	144	+	ENSMUST00000008445_16
ENSMUST00000009679	60	107	48	+	ENSMUST00000009679_26
ENSMUST00000058829	697	726	30	+	ENSMUST00000058829_5
ENSMUST00000053917	206	223	18	-	ENSMUST00000053917_14
ENSMUST00000092096	81	260	180	-	ENSMUST00000092096_24
ENSMUST00000168989	18	86	69	-	ENSMUST00000168989_14
ENSMUST00000153060	23	67	45	-	ENSMUST00000153060_5
ENSMUST00000091636	51	167	117	-	ENSMUST00000091636_28
ENSMUST00000025209	9	134	126	-	ENSMUST00000025209_2
ENSMUST00000036226	41	64	24	-	ENSMUST00000036226_12
ENSMUST00000135790	76	135	60	-	ENSMUST00000135790_1
ENSMUST00000064763	155	178	24	-	ENSMUST00000064763_25
ENSMUST00000049378	497	559	63	-	ENSMUST00000049378_21
ENSMUST00000115050	4	45	42	-	ENSMUST00000115050_1
ENSMUST00000060303	389	490	102	-	ENSMUST00000060303_25
ENSMUST00000070116	175	189	15	-	ENSMUST00000070116_1
ENSMUST00000237955	503	646	144	+	ENSMUST00000237955_23
ENSMUST00000113973	512	520	9	+	ENSMUST00000113973_5
ENSMUST00000100022	191	655	465	+	ENSMUST00000100022_31
ENSMUST00000008991	242	268	27	+	ENSMUST00000008991_65
ENSMUST00000025836	183	203	21	+	ENSMUST00000025836_9
ENSMUST00000053705	7	582	576	+	ENSMUST00000053705_1
ENSMUST00000163785	308	463	156	+	ENSMUST00000163785_13
ENSMUST00000171649	357	392	36	+	ENSMUST00000171649_18
ENSMUST00000040372	143	271	129	+	ENSMUST00000040372_6
ENSMUST00000036884	360	371	12	+	ENSMUST00000036884_8
ENSMUST00000065796	119	124	6	+	ENSMUST00000065796_4
ENSMUST00000013807	57	164	108	+	ENSMUST00000013807_22
ENSMUST00000102826	87	92	6	+	ENSMUST00000102826_17
ENSMUST00000026221	385	660	276	+	ENSMUST00000026221_5
ENSMUST00000130549	610	621	12	+	ENSMUST00000130549_7
ENSMUST00000025932	215	220	6	+	ENSMUST00000025932_14
ENSMUST00000036700	1957	1962	6	+	ENSMUST00000036700_11
ENSMUST00000043150	570	635	66	+	ENSMUST00000043150_49
ENSMUST00000038949	34	411	378	+	ENSMUST00000038949_1
ENSMUST00000169613	26	79	54	-	ENSMUST00000169613_9
ENSMUST00000117831	135	167	33	-	ENSMUST00000117831_13
ENSMUST00000088737	50	70	21	-	ENSMUST00000088737_11
ENSMUST00000025851	9	452	444	-	ENSMUST00000025851_13
ENSMUST00000025764	212	301	90	-	ENSMUST00000025764_6
ENSMUST00000025695	203	298	96	-	ENSMUST00000025695_21
ENSMUST00000052011	493	597	105	-	ENSMUST00000052011_2
ENSMUST00000025542	27	227	201	-	ENSMUST00000025542_8
ENSMUST00000079754	139	198	60	-	ENSMUST00000079754_1
ENSMUST00000237871	59	64	6	-	ENSMUST00000237871_2
ENSMUST00000025993	205	267	63	-	ENSMUST00000025993_2
ENSMUST00000182059	427	435	9	-	ENSMUST00000182059_6
ENSMUST00000118592	204	209	6	-	ENSMUST00000118592_43
ENSMUST00000051996	98	241	144	-	ENSMUST00000051996_4
ENSMUST00000180544	2	34	33	-	ENSMUST00000180544_38
ENSMUST00000055946	704	937	234	+	ENSMUST00000055946_13
ENSMUST00000100334	228	362	135	+	ENSMUST00000100334_13
ENSMUST00000055921	57	71	15	+	ENSMUST00000055921_11
ENSMUST00000015239	30	218	189	+	ENSMUST00000015239_15
ENSMUST00000238951	3	263	261	+	ENSMUST00000238951_9
ENSMUST00000074240	88	135	48	+	ENSMUST00000074240_1
ENSMUST00000113869	85	150	66	+	ENSMUST00000113869_2
ENSMUST00000061578	63	191	129	+	ENSMUST00000061578_156
ENSMUST00000075759	9	41	33	+	ENSMUST00000075759_52
ENSMUST00000063886	563	883	321	+	ENSMUST00000063886_6
ENSMUST00000092123	167	226	60	+	ENSMUST00000092123_28
ENSMUST00000028102	35	67	33	+	ENSMUST00000028102_10
ENSMUST00000090952	37	117	81	+	ENSMUST00000090952_1
ENSMUST00000067101	611	727	117	+	ENSMUST00000067101_13
ENSMUST00000067101	552	617	66	+	ENSMUST00000067101_19
ENSMUST00000102754	76	90	15	+	ENSMUST00000102754_1
ENSMUST00000048934	197	316	120	+	ENSMUST00000048934_7
ENSMUST00000028377	255	275	21	+	ENSMUST00000028377_110
ENSMUST00000111920	20	217	198	+	ENSMUST00000111920_8
ENSMUST00000099972	141	221	81	+	ENSMUST00000099972_24
ENSMUST00000028392	66	326	261	+	ENSMUST00000028392_30
ENSMUST00000028384	335	340	6	+	ENSMUST00000028384_6
ENSMUST00000081591	97	177	81	+	ENSMUST00000081591_1
ENSMUST00000238573	7	345	339	+	ENSMUST00000238573_1
ENSMUST00000111338	2	79	78	+	ENSMUST00000111338_3
ENSMUST00000065797	599	757	159	+	ENSMUST00000065797_15
ENSMUST00000111266	126	131	6	+	ENSMUST00000111266_12
ENSMUST00000135431	525	581	57	+	ENSMUST00000135431_54
ENSMUST00000099557	525	647	123	+	ENSMUST00000099557_22
ENSMUST00000099557	855	863	9	+	ENSMUST00000099557_25
ENSMUST00000149978	79	168	90	+	ENSMUST00000149978_1
ENSMUST00000028763	45	125	81	+	ENSMUST00000028763_26
ENSMUST00000110612	3394	3531	138	+	ENSMUST00000110612_29
ENSMUST00000170908	89	97	9	+	ENSMUST00000170908_12
ENSMUST00000110416	2	25	24	+	ENSMUST00000110416_27
ENSMUST00000028781	32	109	78	+	ENSMUST00000028781_2
ENSMUST00000028835	40	114	75	+	ENSMUST00000028835_1
ENSMUST00000028836	623	922	300	+	ENSMUST00000028836_10
ENSMUST00000110116	34	42	9	+	ENSMUST00000110116_1
ENSMUST00000044825	18	269	252	+	ENSMUST00000044825_17
ENSMUST00000028917	38	187	150	+	ENSMUST00000028917_5
ENSMUST00000045441	21	149	129	+	ENSMUST00000045441_18
ENSMUST00000028981	2	187	186	+	ENSMUST00000028981_14
ENSMUST00000109685	280	291	12	+	ENSMUST00000109685_2
ENSMUST00000169464	21	59	39	+	ENSMUST00000169464_21
ENSMUST00000109421	4	90	87	+	ENSMUST00000109421_1
ENSMUST00000018353	36	47	12	+	ENSMUST00000018353_19
ENSMUST00000164863	69	194	126	+	ENSMUST00000164863_2
ENSMUST00000125086	7	24	18	+	ENSMUST00000125086_1
ENSMUST00000103092	321	509	189	+	ENSMUST00000103092_22
ENSMUST00000041643	3	140	138	+	ENSMUST00000041643_19
ENSMUST00000002790	32	37	6	+	ENSMUST00000002790_2
ENSMUST00000026888	12	56	45	-	ENSMUST00000026888_9
ENSMUST00000006912	45	74	30	-	ENSMUST00000006912_15
ENSMUST00000123948	26	82	57	-	ENSMUST00000123948_2
ENSMUST00000133808	30	113	84	-	ENSMUST00000133808_7
ENSMUST00000028295	39	83	45	-	ENSMUST00000028295_7
ENSMUST00000015934	114	125	12	-	ENSMUST00000015934_9
ENSMUST00000114020	37	141	105	-	ENSMUST00000114020_1
ENSMUST00000100219	18	71	54	-	ENSMUST00000100219_20
ENSMUST00000002625	55	228	174	-	ENSMUST00000002625_1
ENSMUST00000028251	261	269	9	-	ENSMUST00000028251_11
ENSMUST00000102787	26	58	33	-	ENSMUST00000102787_3
ENSMUST00000036541	72	233	162	-	ENSMUST00000036541_12
ENSMUST00000028166	301	411	111	-	ENSMUST00000028166_2
ENSMUST00000075052	20	67	48	-	ENSMUST00000075052_3
ENSMUST00000066432	109	114	6	-	ENSMUST00000066432_1
ENSMUST00000064503	2	40	39	-	ENSMUST00000064503_3
ENSMUST00000102655	50	199	150	-	ENSMUST00000102655_4
ENSMUST00000074262	461	466	6	-	ENSMUST00000074262_25
ENSMUST00000005647	33	302	270	-	ENSMUST00000005647_15
ENSMUST00000067631	212	349	138	-	ENSMUST00000067631_12
ENSMUST00000230671	345	410	66	-	ENSMUST00000230671_73
ENSMUST00000102534	220	261	42	-	ENSMUST00000102534_1
ENSMUST00000094695	111	143	33	-	ENSMUST00000094695_13
ENSMUST00000110793	188	241	54	-	ENSMUST00000110793_7
ENSMUST00000110592	53	94	42	-	ENSMUST00000110592_19
ENSMUST00000045761	105	215	111	-	ENSMUST00000045761_16
ENSMUST00000110164	1485	1604	120	-	ENSMUST00000110164_55
ENSMUST00000035264	461	532	72	-	ENSMUST00000035264_24
ENSMUST00000110089	864	923	60	-	ENSMUST00000110089_43
ENSMUST00000046656	327	413	87	-	ENSMUST00000046656_18
ENSMUST00000056149	68	73	6	-	ENSMUST00000056149_11
ENSMUST00000099207	199	249	51	-	ENSMUST00000099207_1
ENSMUST00000109670	315	476	162	-	ENSMUST00000109670_19
ENSMUST00000109636	259	300	42	-	ENSMUST00000109636_3
ENSMUST00000029147	19	27	9	-	ENSMUST00000029147_1
ENSMUST00000109300	202	246	45	-	ENSMUST00000109300_3
ENSMUST00000109249	159	347	189	-	ENSMUST00000109249_22
ENSMUST00000109221	6	266	261	-	ENSMUST00000109221_8
ENSMUST00000088001	136	144	9	-	ENSMUST00000088001_2
ENSMUST00000149964	27	92	66	-	ENSMUST00000149964_31
ENSMUST00000193117	1077	1085	9	+	ENSMUST00000193117_30
ENSMUST00000193734	409	429	21	+	ENSMUST00000193734_4
ENSMUST00000029194	337	345	9	+	ENSMUST00000029194_1
ENSMUST00000091257	28	72	45	+	ENSMUST00000091257_1
ENSMUST00000163764	152	256	105	+	ENSMUST00000163764_27
ENSMUST00000166126	628	654	27	+	ENSMUST00000166126_6
ENSMUST00000166126	171	200	30	+	ENSMUST00000166126_39
ENSMUST00000023849	57	491	435	+	ENSMUST00000023849_16
ENSMUST00000001451	44	136	93	+	ENSMUST00000001451_22
ENSMUST00000041913	13	84	72	+	ENSMUST00000041913_1
ENSMUST00000041913	85	339	255	+	ENSMUST00000041913_2
ENSMUST00000040888	236	244	9	+	ENSMUST00000040888_6
ENSMUST00000040888	276	287	12	+	ENSMUST00000040888_13
ENSMUST00000049208	113	262	150	+	ENSMUST00000049208_12
ENSMUST00000058943	125	232	108	+	ENSMUST00000058943_8
ENSMUST00000059271	393	701	309	+	ENSMUST00000059271_19
ENSMUST00000066610	163	174	12	+	ENSMUST00000066610_2
ENSMUST00000041045	53	76	24	+	ENSMUST00000041045_2
ENSMUST00000106153	147	158	12	+	ENSMUST00000106153_35
ENSMUST00000106100	425	439	15	+	ENSMUST00000106100_38
ENSMUST00000164828	397	414	18	-	ENSMUST00000164828_2
ENSMUST00000161949	637	648	12	-	ENSMUST00000161949_4
ENSMUST00000065938	10	195	186	-	ENSMUST00000065938_1
ENSMUST00000108365	24	50	27	-	ENSMUST00000108365_4
ENSMUST00000196979	505	570	66	-	ENSMUST00000196979_5
ENSMUST00000029386	214	234	21	-	ENSMUST00000029386_2
ENSMUST00000029719	87	401	315	-	ENSMUST00000029719_21
ENSMUST00000057935	53	136	84	-	ENSMUST00000057935_8
ENSMUST00000107505	369	686	318	-	ENSMUST00000107505_18
ENSMUST00000050398	6	29	24	-	ENSMUST00000050398_10
ENSMUST00000067298	85	96	12	-	ENSMUST00000067298_1
ENSMUST00000008907	278	340	63	-	ENSMUST00000008907_27
ENSMUST00000094028	4	141	138	-	ENSMUST00000094028_1
ENSMUST00000238670	5	49	45	-	ENSMUST00000238670_15
ENSMUST00000078912	7	369	363	-	ENSMUST00000078912_1
ENSMUST00000102633	767	781	15	-	ENSMUST00000102633_13
ENSMUST00000029482	510	533	24	-	ENSMUST00000029482_23
ENSMUST00000128909	531	548	18	-	ENSMUST00000128909_18
ENSMUST00000062601	23	136	114	-	ENSMUST00000062601_3
ENSMUST00000029651	25	258	234	-	ENSMUST00000029651_1
ENSMUST00000043325	298	306	9	-	ENSMUST00000043325_1
ENSMUST00000044278	158	202	45	-	ENSMUST00000044278_9
ENSMUST00000106044	1092	1118	27	-	ENSMUST00000106044_80
ENSMUST00000150618	152	208	57	+	ENSMUST00000150618_5
ENSMUST00000105566	101	112	12	+	ENSMUST00000105566_6
ENSMUST00000029911	375	491	117	+	ENSMUST00000029911_19
ENSMUST00000029925	6	77	72	+	ENSMUST00000029925_9
ENSMUST00000084695	294	473	180	+	ENSMUST00000084695_18
ENSMUST00000098106	268	315	48	+	ENSMUST00000098106_2
ENSMUST00000221657	228	461	234	+	ENSMUST00000221657_19
ENSMUST00000030134	37	60	24	+	ENSMUST00000030134_1
ENSMUST00000050850	18	95	78	+	ENSMUST00000050850_13
ENSMUST00000055922	242	256	15	+	ENSMUST00000055922_12
ENSMUST00000106911	54	113	60	+	ENSMUST00000106911_28
ENSMUST00000106882	16	99	84	+	ENSMUST00000106882_1
ENSMUST00000097945	13	18	6	+	ENSMUST00000097945_1
ENSMUST00000030367	192	221	30	+	ENSMUST00000030367_14
ENSMUST00000097925	25	42	18	+	ENSMUST00000097925_1
ENSMUST00000030460	826	882	57	+	ENSMUST00000030460_8
ENSMUST00000030501	12	230	219	+	ENSMUST00000030501_4
ENSMUST00000106307	775	882	108	+	ENSMUST00000106307_6
ENSMUST00000071093	446	517	72	+	ENSMUST00000071093_11
ENSMUST00000059667	239	271	33	+	ENSMUST00000059667_4
ENSMUST00000030734	29	157	129	+	ENSMUST00000030734_15
ENSMUST00000106094	243	257	15	+	ENSMUST00000106094_24
ENSMUST00000030578	883	918	36	+	ENSMUST00000030578_4
ENSMUST00000081726	5	277	273	+	ENSMUST00000081726_16
ENSMUST00000105916	349	660	312	+	ENSMUST00000105916_2
ENSMUST00000030636	8	184	177	+	ENSMUST00000030636_6
ENSMUST00000088677	320	409	90	+	ENSMUST00000088677_16
ENSMUST00000170102	191	241	51	+	ENSMUST00000170102_15
ENSMUST00000006377	56	112	57	+	ENSMUST00000006377_17
ENSMUST00000030747	162	431	270	+	ENSMUST00000030747_13
ENSMUST00000080926	196	330	135	+	ENSMUST00000080926_2
ENSMUST00000030811	162	206	45	+	ENSMUST00000030811_24
ENSMUST00000084097	344	391	48	+	ENSMUST00000084097_8
ENSMUST00000105584	189	290	102	+	ENSMUST00000105584_27
ENSMUST00000084949	165	203	39	-	ENSMUST00000084949_19
ENSMUST00000108285	63	299	237	-	ENSMUST00000108285_8
ENSMUST00000084770	106	216	111	-	ENSMUST00000084770_1
ENSMUST00000108036	37	60	24	-	ENSMUST00000108036_1
ENSMUST00000107981	20	136	117	-	ENSMUST00000107981_4
ENSMUST00000098109	345	467	123	-	ENSMUST00000098109_49
ENSMUST00000107619	136	315	180	-	ENSMUST00000107619_1
ENSMUST00000107571	198	278	81	-	ENSMUST00000107571_14
ENSMUST00000107359	79	102	24	-	ENSMUST00000107359_1
ENSMUST00000107359	103	300	198	-	ENSMUST00000107359_2
ENSMUST00000050872	464	478	15	-	ENSMUST00000050872_21
ENSMUST00000030110	67	234	168	-	ENSMUST00000030110_1
ENSMUST00000107158	86	106	21	-	ENSMUST00000107158_12
ENSMUST00000030365	32	49	18	-	ENSMUST00000030365_9
ENSMUST00000030284	25	129	105	-	ENSMUST00000030284_1
ENSMUST00000030455	50	196	147	-	ENSMUST00000030455_4
ENSMUST00000079644	33	245	213	-	ENSMUST00000079644_5
ENSMUST00000116444	108	152	45	-	ENSMUST00000116444_11
ENSMUST00000168553	30	38	9	-	ENSMUST00000168553_12
ENSMUST00000105907	13	141	129	-	ENSMUST00000105907_1
ENSMUST00000030643	211	312	102	-	ENSMUST00000030643_2
ENSMUST00000039331	334	492	159	-	ENSMUST00000039331_1
ENSMUST00000105786	96	482	387	-	ENSMUST00000105786_77
ENSMUST00000030317	68	385	318	-	ENSMUST00000030317_4
ENSMUST00000037827	39	176	138	-	ENSMUST00000037827_12
ENSMUST00000030950	70	93	24	-	ENSMUST00000030950_2
ENSMUST00000080085	13	24	12	+	ENSMUST00000080085_1
ENSMUST00000115259	371	601	231	+	ENSMUST00000115259_13
ENSMUST00000088295	563	604	42	+	ENSMUST00000088295_26
ENSMUST00000036227	33	38	6	+	ENSMUST00000036227_10
ENSMUST00000066295	50	151	102	+	ENSMUST00000066295_2
ENSMUST00000201203	1436	1699	264	+	ENSMUST00000201203_25
ENSMUST00000031029	14	112	99	+	ENSMUST00000031029_14
ENSMUST00000119705	104	136	33	+	ENSMUST00000119705_3
ENSMUST00000056355	583	618	36	+	ENSMUST00000056355_3
ENSMUST00000031099	156	215	60	+	ENSMUST00000031099_7
ENSMUST00000048150	430	468	39	+	ENSMUST00000048150_7
ENSMUST00000191837	274	486	213	+	ENSMUST00000191837_3
ENSMUST00000081747	284	325	42	+	ENSMUST00000081747_12
ENSMUST00000142407	41	157	117	+	ENSMUST00000142407_10
ENSMUST00000031144	2	178	177	+	ENSMUST00000031144_14
ENSMUST00000031160	103	147	45	+	ENSMUST00000031160_1
ENSMUST00000031160	244	396	153	+	ENSMUST00000031160_2
ENSMUST00000040576	66	107	42	+	ENSMUST00000040576_12
ENSMUST00000031331	443	466	24	+	ENSMUST00000031331_16
ENSMUST00000112707	195	257	63	+	ENSMUST00000112707_19
ENSMUST00000046975	229	234	6	+	ENSMUST00000046975_2
ENSMUST00000094452	730	735	6	+	ENSMUST00000094452_4
ENSMUST00000112239	19	192	174	+	ENSMUST00000112239_1
ENSMUST00000043650	136	192	57	+	ENSMUST00000043650_1
ENSMUST00000031538	1	6	6	+	ENSMUST00000031538_1
ENSMUST00000201010	13	51	39	+	ENSMUST00000201010_1
ENSMUST00000031590	60	86	27	+	ENSMUST00000031590_31
ENSMUST00000042614	4	18	15	+	ENSMUST00000042614_1
ENSMUST00000163030	35	376	342	+	ENSMUST00000163030_2
ENSMUST00000163030	219	272	54	+	ENSMUST00000163030_34
ENSMUST00000023869	138	200	63	+	ENSMUST00000023869_8
ENSMUST00000031351	38	160	123	+	ENSMUST00000031351_6
ENSMUST00000037865	76	201	126	+	ENSMUST00000037865_1
ENSMUST00000111417	614	628	15	+	ENSMUST00000111417_12
ENSMUST00000031445	30	215	186	+	ENSMUST00000031445_13
ENSMUST00000201414	333	377	45	+	ENSMUST00000201414_35
ENSMUST00000005509	50	103	54	+	ENSMUST00000005509_2
ENSMUST00000190827	44	109	66	+	ENSMUST00000190827_5
ENSMUST00000062067	25	420	396	+	ENSMUST00000062067_1
ENSMUST00000026972	930	1007	78	+	ENSMUST00000026972_23
ENSMUST00000043050	166	195	30	+	ENSMUST00000043050_2
ENSMUST00000160075	147	179	33	+	ENSMUST00000160075_11
ENSMUST00000176600	93	131	39	+	ENSMUST00000176600_13
ENSMUST00000115378	123	191	69	-	ENSMUST00000115378_9
ENSMUST00000030787	287	355	69	-	ENSMUST00000030787_6
ENSMUST00000045291	13	84	72	-	ENSMUST00000045291_1
ENSMUST00000043964	186	242	57	-	ENSMUST00000043964_21
ENSMUST00000047857	8	157	150	-	ENSMUST00000047857_2
ENSMUST00000199357	162	263	102	-	ENSMUST00000199357_13
ENSMUST00000087195	245	253	9	-	ENSMUST00000087195_11
ENSMUST00000075452	147	155	9	-	ENSMUST00000075452_13
ENSMUST00000058550	244	345	102	-	ENSMUST00000058550_1
ENSMUST00000031254	240	320	81	-	ENSMUST00000031254_28
ENSMUST00000046892	85	120	36	-	ENSMUST00000046892_2
ENSMUST00000046892	161	166	6	-	ENSMUST00000046892_8
ENSMUST00000112097	5	631	627	-	ENSMUST00000112097_20
ENSMUST00000009157	68	112	45	-	ENSMUST00000009157_3
ENSMUST00000177800	156	170	15	-	ENSMUST00000177800_19
ENSMUST00000054547	49	54	6	-	ENSMUST00000054547_1
ENSMUST00000130451	65	103	39	-	ENSMUST00000130451_3
ENSMUST00000031388	39	176	138	-	ENSMUST00000031388_18
ENSMUST00000184951	103	135	33	-	ENSMUST00000184951_2
ENSMUST00000031341	70	81	12	-	ENSMUST00000031341_1
ENSMUST00000199808	30	47	18	-	ENSMUST00000199808_77
ENSMUST00000238334	2	13	12	-	ENSMUST00000238334_24
ENSMUST00000086023	519	674	156	-	ENSMUST00000086023_35
ENSMUST00000202622	59	247	189	-	ENSMUST00000202622_7
ENSMUST00000111091	82	270	189	-	ENSMUST00000111091_1
ENSMUST00000111035	169	183	15	-	ENSMUST00000111035_1
ENSMUST00000111035	187	195	9	-	ENSMUST00000111035_2
ENSMUST00000031740	247	342	96	-	ENSMUST00000031740_1
ENSMUST00000046901	91	186	96	-	ENSMUST00000046901_1
ENSMUST00000110865	178	219	42	-	ENSMUST00000110865_1
ENSMUST00000161859	337	396	60	-	ENSMUST00000161859_2
ENSMUST00000079324	46	90	45	-	ENSMUST00000079324_1
ENSMUST00000185187	18	89	72	+	ENSMUST00000185187_5
ENSMUST00000004396	1	33	33	+	ENSMUST00000004396_1
ENSMUST00000115016	439	483	45	+	ENSMUST00000115016_4
ENSMUST00000114732	370	591	222	+	ENSMUST00000114732_4
ENSMUST00000009411	9	305	297	+	ENSMUST00000009411_11
ENSMUST00000203011	1	57	57	+	ENSMUST00000203011_1
ENSMUST00000005103	8	193	186	+	ENSMUST00000005103_2
ENSMUST00000119706	45	242	198	+	ENSMUST00000119706_23
ENSMUST00000050077	14	31	18	+	ENSMUST00000050077_18
ENSMUST00000034093	16	480	465	+	ENSMUST00000034093_1
ENSMUST00000032185	41	403	363	+	ENSMUST00000032185_15
ENSMUST00000113463	391	465	75	+	ENSMUST00000113463_4
ENSMUST00000122120	391	570	180	+	ENSMUST00000122120_5
ENSMUST00000089215	405	440	36	+	ENSMUST00000089215_36
ENSMUST00000032194	95	112	18	+	ENSMUST00000032194_7
ENSMUST00000089162	44	205	162	+	ENSMUST00000089162_2
ENSMUST00000113157	94	132	39	+	ENSMUST00000113157_1
ENSMUST00000088987	148	249	102	+	ENSMUST00000088987_2
ENSMUST00000112860	148	162	15	+	ENSMUST00000112860_1
ENSMUST00000005108	376	405	30	+	ENSMUST00000005108_2
ENSMUST00000112682	179	196	18	+	ENSMUST00000112682_4
ENSMUST00000180095	127	138	12	+	ENSMUST00000180095_1
ENSMUST00000032485	24	35	12	+	ENSMUST00000032485_10
ENSMUST00000204947	10	318	309	+	ENSMUST00000204947_1
ENSMUST00000039729	790	843	54	+	ENSMUST00000039729_10
ENSMUST00000046689	538	639	102	+	ENSMUST00000046689_3
ENSMUST00000057792	14	256	243	-	ENSMUST00000057792_11
ENSMUST00000060442	242	391	150	-	ENSMUST00000060442_11
ENSMUST00000060442	408	488	81	-	ENSMUST00000060442_36
ENSMUST00000031695	34	99	66	-	ENSMUST00000031695_1
ENSMUST00000054867	1209	1223	15	-	ENSMUST00000054867_44
ENSMUST00000019143	64	177	114	-	ENSMUST00000019143_2
ENSMUST00000090243	70	75	6	-	ENSMUST00000090243_1
ENSMUST00000074541	55	60	6	-	ENSMUST00000074541_1
ENSMUST00000044767	28	60	33	-	ENSMUST00000044767_1
ENSMUST00000044767	24	74	51	-	ENSMUST00000044767_20
ENSMUST00000114069	155	235	81	-	ENSMUST00000114069_6
ENSMUST00000163139	181	237	57	-	ENSMUST00000163139_1
ENSMUST00000101044	317	379	63	-	ENSMUST00000101044_31
ENSMUST00000015511	164	235	72	-	ENSMUST00000015511_33
ENSMUST00000032476	65	109	45	-	ENSMUST00000032476_14
ENSMUST00000004378	75	221	147	-	ENSMUST00000004378_16
ENSMUST00000047510	17	106	90	-	ENSMUST00000047510_18
ENSMUST00000055168	5	58	54	-	ENSMUST00000055168_13
ENSMUST00000100857	399	407	9	-	ENSMUST00000100857_38
ENSMUST00000053880	44	142	99	-	ENSMUST00000053880_44
ENSMUST00000053880	453	467	15	-	ENSMUST00000053880_77
ENSMUST00000116514	16	444	429	-	ENSMUST00000116514_1
ENSMUST00000136008	415	513	99	-	ENSMUST00000136008_4
ENSMUST00000060095	105	200	96	-	ENSMUST00000060095_13
ENSMUST00000048418	15	122	108	-	ENSMUST00000048418_15
ENSMUST00000111557	200	223	24	-	ENSMUST00000111557_44
ENSMUST00000092891	33	77	45	+	ENSMUST00000092891_6
ENSMUST00000108630	337	441	105	+	ENSMUST00000108630_3
ENSMUST00000108625	86	343	258	+	ENSMUST00000108625_6
ENSMUST00000200535	832	858	27	+	ENSMUST00000200535_11
ENSMUST00000098789	19	93	75	+	ENSMUST00000098789_1
ENSMUST00000038163	15	26	12	+	ENSMUST00000038163_12
ENSMUST00000023882	59	97	39	+	ENSMUST00000023882_35
ENSMUST00000049294	13	150	138	+	ENSMUST00000049294_1
ENSMUST00000108438	226	309	84	+	ENSMUST00000108438_4
ENSMUST00000108344	278	325	48	+	ENSMUST00000108344_20
ENSMUST00000120004	105	242	138	+	ENSMUST00000120004_38
ENSMUST00000205701	91	117	27	+	ENSMUST00000205701_3
ENSMUST00000050735	1030	1083	54	+	ENSMUST00000050735_10
ENSMUST00000098596	53	358	306	+	ENSMUST00000098596_12
ENSMUST00000060834	76	210	135	+	ENSMUST00000060834_1
ENSMUST00000098508	69	86	18	+	ENSMUST00000098508_23
ENSMUST00000058667	70	135	66	+	ENSMUST00000058667_1
ENSMUST00000155358	6	35	30	+	ENSMUST00000155358_21
ENSMUST00000032842	171	179	9	+	ENSMUST00000032842_19
ENSMUST00000033131	24	29	6	+	ENSMUST00000033131_5
ENSMUST00000211770	21	92	72	+	ENSMUST00000211770_36
ENSMUST00000106557	270	338	69	+	ENSMUST00000106557_46
ENSMUST00000033173	32	46	15	+	ENSMUST00000033173_20
ENSMUST00000084628	106	150	45	+	ENSMUST00000084628_1
ENSMUST00000084615	1154	1198	45	+	ENSMUST00000084615_22
ENSMUST00000106437	206	259	54	+	ENSMUST00000106437_3
ENSMUST00000032924	26	55	30	+	ENSMUST00000032924_12
ENSMUST00000121004	262	372	111	+	ENSMUST00000121004_2
ENSMUST00000205694	21	38	18	+	ENSMUST00000205694_26
ENSMUST00000026548	1050	1100	51	+	ENSMUST00000026548_39
ENSMUST00000053445	62	145	84	+	ENSMUST00000053445_43
ENSMUST00000036977	1	105	105	+	ENSMUST00000036977_1
ENSMUST00000084434	155	421	267	+	ENSMUST00000084434_4
ENSMUST00000065957	6	119	114	-	ENSMUST00000065957_11
ENSMUST00000000619	284	340	57	-	ENSMUST00000000619_29
ENSMUST00000119139	261	293	33	-	ENSMUST00000119139_42
ENSMUST00000058444	602	1027	426	-	ENSMUST00000058444_23
ENSMUST00000117222	58	102	45	-	ENSMUST00000117222_2
ENSMUST00000094705	295	411	117	-	ENSMUST00000094705_2
ENSMUST00000080356	23	316	294	-	ENSMUST00000080356_4
ENSMUST00000080356	42	158	117	-	ENSMUST00000080356_9
ENSMUST00000171183	196	375	180	-	ENSMUST00000171183_3
ENSMUST00000032815	7	291	285	-	ENSMUST00000032815_1
ENSMUST00000062181	248	265	18	-	ENSMUST00000062181_16
ENSMUST00000006254	201	221	21	-	ENSMUST00000006254_14
ENSMUST00000098548	84	182	99	-	ENSMUST00000098548_5
ENSMUST00000108074	665	748	84	-	ENSMUST00000108074_13
ENSMUST00000238947	684	758	75	-	ENSMUST00000238947_20
ENSMUST00000056338	375	389	15	-	ENSMUST00000056338_57
ENSMUST00000108023	35	91	57	-	ENSMUST00000108023_11
ENSMUST00000063761	159	245	87	-	ENSMUST00000063761_25
ENSMUST00000210642	137	148	12	-	ENSMUST00000210642_10
ENSMUST00000033057	157	168	12	-	ENSMUST00000033057_3
ENSMUST00000094434	12	20	9	-	ENSMUST00000094434_5
ENSMUST00000211674	135	173	39	-	ENSMUST00000211674_15
ENSMUST00000098414	82	399	318	-	ENSMUST00000098414_1
ENSMUST00000163289	175	261	87	-	ENSMUST00000163289_4
ENSMUST00000165175	596	634	39	-	ENSMUST00000165175_11
ENSMUST00000165175	686	736	51	-	ENSMUST00000165175_13
ENSMUST00000107384	2	238	237	-	ENSMUST00000107384_9
ENSMUST00000026094	135	161	27	-	ENSMUST00000026094_12
ENSMUST00000094216	519	596	78	-	ENSMUST00000094216_20
ENSMUST00000153470	56	79	24	-	ENSMUST00000153470_8
ENSMUST00000205276	284	559	276	-	ENSMUST00000205276_6
ENSMUST00000037968	145	195	51	-	ENSMUST00000037968_2
ENSMUST00000032998	8	154	147	-	ENSMUST00000032998_2
ENSMUST00000107088	256	378	123	-	ENSMUST00000107088_2
ENSMUST00000209032	7	87	81	-	ENSMUST00000209032_1
ENSMUST00000124482	6	122	117	-	ENSMUST00000124482_5
ENSMUST00000080437	100	198	99	-	ENSMUST00000080437_1
ENSMUST00000094097	41	445	405	-	ENSMUST00000094097_4
ENSMUST00000177236	106	114	9	-	ENSMUST00000177236_2
ENSMUST00000032888	13	246	234	-	ENSMUST00000032888_1
ENSMUST00000038791	2	316	315	-	ENSMUST00000038791_8
ENSMUST00000168189	126	194	69	-	ENSMUST00000168189_41
ENSMUST00000084589	597	635	39	-	ENSMUST00000084589_16
ENSMUST00000159916	180	305	126	-	ENSMUST00000159916_6
ENSMUST00000122054	528	605	78	-	ENSMUST00000122054_26
ENSMUST00000033257	41	82	42	-	ENSMUST00000033257_10
ENSMUST00000211179	121	141	21	-	ENSMUST00000211179_3
ENSMUST00000166082	80	94	15	-	ENSMUST00000166082_3
ENSMUST00000103079	235	462	228	-	ENSMUST00000103079_3
ENSMUST00000004683	34	189	156	+	ENSMUST00000004683_1
ENSMUST00000207787	2342	2554	213	+	ENSMUST00000207787_41
ENSMUST00000054399	319	1011	693	+	ENSMUST00000054399_2
ENSMUST00000069399	919	924	6	+	ENSMUST00000069399_6
ENSMUST00000069399	303	329	27	+	ENSMUST00000069399_21
ENSMUST00000238975	24	104	81	+	ENSMUST00000238975_45
ENSMUST00000142395	482	568	87	+	ENSMUST00000142395_39
ENSMUST00000014022	180	215	36	+	ENSMUST00000014022_13
ENSMUST00000131138	14	49	36	+	ENSMUST00000131138_4
ENSMUST00000036631	280	519	240	+	ENSMUST00000036631_3
ENSMUST00000161502	206	568	363	+	ENSMUST00000161502_21
ENSMUST00000037666	115	201	87	+	ENSMUST00000037666_1
ENSMUST00000110492	88	267	180	+	ENSMUST00000110492_1
ENSMUST00000171337	116	121	6	+	ENSMUST00000171337_4
ENSMUST00000093454	9	32	24	+	ENSMUST00000093454_9
ENSMUST00000110092	15	122	108	+	ENSMUST00000110092_8
ENSMUST00000110053	100	108	9	+	ENSMUST00000110053_1
ENSMUST00000034267	144	173	30	+	ENSMUST00000034267_13
ENSMUST00000003121	92	199	108	+	ENSMUST00000003121_3
ENSMUST00000003123	8	94	87	+	ENSMUST00000003123_2
ENSMUST00000093427	218	274	57	+	ENSMUST00000093427_33
ENSMUST00000238669	82	87	6	+	ENSMUST00000238669_2
ENSMUST00000036996	63	113	51	+	ENSMUST00000036996_4
ENSMUST00000001974	376	450	75	+	ENSMUST00000001974_6
ENSMUST00000166592	45	89	45	+	ENSMUST00000166592_40
ENSMUST00000034079	22	72	51	+	ENSMUST00000034079_1
ENSMUST00000014920	224	514	291	+	ENSMUST00000014920_10
ENSMUST00000098453	5	124	120	+	ENSMUST00000098453_5
ENSMUST00000117160	84	275	192	+	ENSMUST00000117160_9
ENSMUST00000026917	63	77	15	+	ENSMUST00000026917_29
ENSMUST00000053252	234	239	6	-	ENSMUST00000053252_3
ENSMUST00000110969	73	147	75	-	ENSMUST00000110969_1
ENSMUST00000000776	113	298	186	-	ENSMUST00000000776_31
ENSMUST00000033828	21	26	6	-	ENSMUST00000033828_16
ENSMUST00000167004	721	729	9	-	ENSMUST00000167004_5
ENSMUST00000038498	70	129	60	-	ENSMUST00000038498_2
ENSMUST00000061850	207	230	24	-	ENSMUST00000061850_24
ENSMUST00000033983	60	104	45	-	ENSMUST00000033983_6
ENSMUST00000163663	440	457	18	-	ENSMUST00000163663_15
ENSMUST00000149992	103	162	60	-	ENSMUST00000149992_2
ENSMUST00000034049	114	311	198	-	ENSMUST00000034049_19
ENSMUST00000033965	22	42	21	-	ENSMUST00000033965_1
ENSMUST00000210166	165	248	84	-	ENSMUST00000210166_38
ENSMUST00000078350	367	444	78	-	ENSMUST00000078350_3
ENSMUST00000121886	13	96	84	-	ENSMUST00000121886_1
ENSMUST00000121623	94	183	90	-	ENSMUST00000121623_1
ENSMUST00000034296	425	457	33	-	ENSMUST00000034296_21
ENSMUST00000002466	16	339	324	-	ENSMUST00000002466_1
ENSMUST00000008094	102	107	6	-	ENSMUST00000008094_14
ENSMUST00000034030	228	317	90	-	ENSMUST00000034030_39
ENSMUST00000109761	55	60	6	-	ENSMUST00000109761_1
ENSMUST00000109741	58	84	27	-	ENSMUST00000109741_1
ENSMUST00000120213	189	299	111	-	ENSMUST00000120213_20
ENSMUST00000098473	136	177	42	-	ENSMUST00000098473_2
ENSMUST00000075190	801	860	60	-	ENSMUST00000075190_54
ENSMUST00000013294	168	224	57	-	ENSMUST00000013294_21
ENSMUST00000177068	8	184	177	-	ENSMUST00000177068_2
ENSMUST00000123605	212	238	27	-	ENSMUST00000123605_17
ENSMUST00000098362	287	322	36	-	ENSMUST00000098362_39
ENSMUST00000046386	978	1082	105	-	ENSMUST00000046386_14
ENSMUST00000166768	374	544	171	-	ENSMUST00000166768_16
ENSMUST00000165628	203	331	129	-	ENSMUST00000165628_13
ENSMUST00000004200	124	177	54	+	ENSMUST00000004200_3
ENSMUST00000208694	10	96	87	+	ENSMUST00000208694_1
ENSMUST00000043911	17	22	6	+	ENSMUST00000043911_6
ENSMUST00000123680	220	543	324	+	ENSMUST00000123680_3
ENSMUST00000213683	56	73	18	+	ENSMUST00000213683_4
ENSMUST00000187182	47	115	69	+	ENSMUST00000187182_4
ENSMUST00000034630	2	190	189	+	ENSMUST00000034630_4
ENSMUST00000034522	197	385	189	+	ENSMUST00000034522_12
ENSMUST00000170998	112	225	114	+	ENSMUST00000170998_1
ENSMUST00000039059	626	649	24	+	ENSMUST00000039059_21
ENSMUST00000075764	30	161	132	+	ENSMUST00000075764_14
ENSMUST00000217475	307	321	15	+	ENSMUST00000217475_4
ENSMUST00000034832	43	117	75	+	ENSMUST00000034832_2
ENSMUST00000080514	178	228	51	+	ENSMUST00000080514_3
ENSMUST00000170397	223	261	39	+	ENSMUST00000170397_3
ENSMUST00000085658	1106	1246	141	+	ENSMUST00000085658_17
ENSMUST00000178113	351	398	48	+	ENSMUST00000178113_19
ENSMUST00000038890	439	471	33	+	ENSMUST00000038890_6
ENSMUST00000034912	52	57	6	+	ENSMUST00000034912_1
ENSMUST00000112911	53	97	45	+	ENSMUST00000112911_11
ENSMUST00000129269	337	348	12	+	ENSMUST00000129269_2
ENSMUST00000188398	358	402	45	+	ENSMUST00000188398_4
ENSMUST00000020490	23	64	42	+	ENSMUST00000020490_3
ENSMUST00000006851	242	280	39	+	ENSMUST00000006851_27
ENSMUST00000165532	47	190	144	+	ENSMUST00000165532_9
ENSMUST00000238988	29	154	126	+	ENSMUST00000238988_22
ENSMUST00000027020	405	416	12	-	ENSMUST00000027020_54
ENSMUST00000190341	871	909	39	-	ENSMUST00000190341_8
ENSMUST00000110582	16	21	6	-	ENSMUST00000110582_1
ENSMUST00000216372	403	417	15	-	ENSMUST00000216372_3
ENSMUST00000086281	3	146	144	-	ENSMUST00000086281_21
ENSMUST00000075069	5	109	105	-	ENSMUST00000075069_9
ENSMUST00000048409	220	255	36	-	ENSMUST00000048409_2
ENSMUST00000037408	39	47	9	-	ENSMUST00000037408_31
ENSMUST00000114256	133	291	159	-	ENSMUST00000114256_1
ENSMUST00000034699	6	449	444	-	ENSMUST00000034699_7
ENSMUST00000085248	27	32	6	-	ENSMUST00000085248_24
ENSMUST00000034927	403	459	57	-	ENSMUST00000034927_2
ENSMUST00000035037	11	55	45	-	ENSMUST00000035037_38
ENSMUST00000035129	47	52	6	-	ENSMUST00000035129_4
ENSMUST00000035158	66	293	228	-	ENSMUST00000035158_25
ENSMUST00000049452	37	105	69	-	ENSMUST00000049452_1
ENSMUST00000044532	257	286	30	-	ENSMUST00000044532_69
ENSMUST00000162355	590	643	54	-	ENSMUST00000162355_44
ENSMUST00000193286	1171	1185	15	-	ENSMUST00000193286_11
ENSMUST00000013338	231	251	21	-	ENSMUST00000013338_33
ENSMUST00000061973	56	328	273	-	ENSMUST00000061973_9
ENSMUST00000111872	44	64	21	-	ENSMUST00000111872_19
ENSMUST00000061101	207	371	165	-	ENSMUST00000061101_17
ENSMUST00000069520	20	223	204	+	ENSMUST00000069520_3
ENSMUST00000077680	119	184	66	+	ENSMUST00000077680_13
ENSMUST00000009875	953	1084	132	+	ENSMUST00000009875_15
ENSMUST00000115524	187	288	102	+	ENSMUST00000115524_2
ENSMUST00000089302	229	342	114	+	ENSMUST00000089302_2
ENSMUST00000115384	342	365	24	+	ENSMUST00000115384_31
ENSMUST00000115374	64	75	12	+	ENSMUST00000115374_1
ENSMUST00000001155	45	74	30	+	ENSMUST00000001155_30
ENSMUST00000115073	455	469	15	+	ENSMUST00000115073_4
ENSMUST00000166241	184	234	51	+	ENSMUST00000166241_2
ENSMUST00000033752	398	445	48	+	ENSMUST00000033752_3
ENSMUST00000166518	91	129	39	+	ENSMUST00000166518_1
ENSMUST00000004330	169	264	96	+	ENSMUST00000004330_3
ENSMUST00000119190	114	245	132	+	ENSMUST00000119190_10
ENSMUST00000124226	298	351	54	+	ENSMUST00000124226_3
ENSMUST00000113199	344	379	36	+	ENSMUST00000113199_25
ENSMUST00000113144	423	770	348	+	ENSMUST00000113144_61
ENSMUST00000173804	261	296	36	+	ENSMUST00000173804_57
ENSMUST00000033804	309	449	141	+	ENSMUST00000033804_29
ENSMUST00000033809	16	27	12	+	ENSMUST00000033809_1
ENSMUST00000112471	52	339	288	+	ENSMUST00000112471_1
ENSMUST00000112229	96	137	42	+	ENSMUST00000112229_16
ENSMUST00000178293	817	837	21	-	ENSMUST00000178293_2
ENSMUST00000096495	209	268	60	-	ENSMUST00000096495_50
ENSMUST00000115438	68	94	27	-	ENSMUST00000115438_33
ENSMUST00000116621	105	143	39	-	ENSMUST00000116621_10
ENSMUST00000074913	7	171	165	-	ENSMUST00000074913_1
ENSMUST00000101509	128	142	15	-	ENSMUST00000101509_12
ENSMUST00000114372	22	57	36	-	ENSMUST00000114372_1
ENSMUST00000155676	75	251	177	-	ENSMUST00000155676_8
ENSMUST00000113864	4	183	180	-	ENSMUST00000113864_1
ENSMUST00000087916	182	211	30	-	ENSMUST00000087916_12
ENSMUST00000026607	9	62	54	-	ENSMUST00000026607_15
ENSMUST00000112551	104	238	135	-	ENSMUST00000112551_4
ENSMUST00000058098	55	93	39	-	ENSMUST00000058098_1
ENSMUST00000026750	147	155	9	-	ENSMUST00000026750_22
ENSMUST00000033725	62	73	12	-	ENSMUST00000033725_2
